# Supplementary material for: Genetic-by-age interaction analyses on complex traits in UK Biobank and their potential to identify effects on longitudinal trait change
Source: Genome Biol. 2024 Nov 28;25:300. doi: 10.1186/s13059-024-03439-9 (PMC11606088; doi:10.1186/s13059-024-03439-9)
Supplement: Supplementary file 1 — Additional file 1: Table S1. Study descriptives. Table S2. Controlled power. Table S3. Descriptive summary of GWAS. Table S4. Gene-age interaction loci. Table S5. Gene prioritization by DEPICT and FUMA at 44 genetic-by-age interaction loci. Table S6. Marginal effect region lead variants. Table S7. Sensitivity analyses for cohort and selection/survival effects. Table S8. Pulse wave arterial stiffness index in UKB. Table S9. Sensitivity analysis adjusting for GxBMI. Table S10. Tissue enrichment analyses by FUMA for genetic-by-age interaction loci for pulse pressure. Table S11. Tissue enrichment analyses by DEPICT for genetic-by-age interaction loci for pulse pressure. Table S12. FORGE2 variant-to-tissue mapping. [file 13059_2024_3439_MOESM1_ESM.xlsx]

## Sheet: Index
	This xlsx file contains multiple supplementary tables:
	Table S1. Study descriptives.
	Table S2. Controlled power.
	Table S3. Descriptive summary of GWAS.
	Table S4. Gene-age interaction loci.
	Table S5. Gene prioritization by DEPICT and FUMA at 44 genetic-by-age interaction loci.
	Table S6. Marginal effect region lead variants.
	Table S7. Sensitivity analyses for cohort and selection/survival effects.
	Table S8. Pulse wave arterial stiffness index in UKB.
	Table S9. Sensitivity analysis adjusting for GxBMI.
	Table S10. Tissue enrichment analyses by FUMA for genetic-by-age interaction loci for pulse pressure.
	Table S11. Tissue enrichment analyses by DEPICT for genetic-by-age interaction loci for pulse pressure.
	Table S12. FORGE2 variant-to-tissue mapping.

## Sheet: ST1 Outcome descriptives
Table S1. Study descriptives. The table shows descriptive statistics for the UK Biobank data analyzed in this project. For each trait (Weight, BMI, DBP, SBP, PP, HDL, LDL and TG), descriptives are shown for all individuals, males and females, and for various stages of data depending on visit and longitudinal data available. Baseline descriptives are shown for all individuals, those without longit…
Variable	Sex	Subset	Subset	Variable_name	Unit	n	mean	sd	median	min	max	skew	p0.	p5.	p10.	p15.	p20.	p25.	p30.	p35.	p40.	p45.	p50.	p55.	p60.	p65.	p70.	p75.	p80.	p85.	p90.	p95.	p100.
AGE	ALL	Baseline (no longitudinal)	BMI available	bmi_v1_nolong_age	yr	372802	56.9771	8.06958	58	39	72	-0.387122	39	42	45	47	49	51	52	54	56	57	58	60	61	62	63	64	65	66	67	68	72
AGE	ALL	Follow-up (longitudinal)	BMI available	bmi_v2x_age	yr	52696	63.3423	7.71962	64	43	82	-0.206506	43	50	52	54	56	58	59	61	62	63	64	65	66	67	68	69	70	72	73	75	82
AGE	ALL	Baseline (longitudinal)	BMI available	bmi_v1_long_age	yr	52628	55.9365	7.5573	57	40	73	-0.268842	40	43	45	47	48	50	52	53	54	56	57	58	59	60	61	62	63	64	65	67	73
AGE	FEMALES	Baseline (no longitudinal)	BMI available	bmi_v1_nolong_age	yr	203072	56.8423	7.983	58	39	71	-0.366413	39	43	45	47	49	51	52	54	55	57	58	59	60	61	62	63	64	66	67	68	71
AGE	FEMALES	Baseline (longitudinal)	BMI available	bmi_v1_long_age	yr	27045	55.2964	7.4258	56	40	70	-0.191724	40	43	44	46	48	49	51	52	54	55	56	57	58	59	60	61	62	63	65	67	70
AGE	FEMALES	Follow-up (longitudinal)	BMI available	bmi_v2x_age	yr	27079	62.7179	7.57601	63	43	82	-0.135564	43	50	52	54	56	57	58	60	61	62	63	64	65	66	67	68	70	71	72	74	82
AGE	MALES	Baseline (no longitudinal)	BMI available	bmi_v1_nolong_age	yr	169730	57.1385	8.16907	59	39	72	-0.41316	39	42	45	47	49	51	53	54	56	57	59	60	61	62	63	64	65	66	67	68	72
AGE	MALES	Baseline (longitudinal)	BMI available	bmi_v1_long_age	yr	25583	56.6132	7.6359	58	40	73	-0.36424	40	43	45	47	49	51	52	54	55	57	58	59	60	61	62	63	64	65	66	68	73
AGE	MALES	Follow-up (longitudinal)	BMI available	bmi_v2x_age	yr	25617	64.0023	7.81466	65	43	82	-0.29422	43	50	53	55	57	59	60	61	63	64	65	66	67	68	69	70	71	72	74	76	82
AGEDIFF	ALL	Longitudinal	BMI available	bmi_agediff	yr	52696	7.40402	2.7557	8	2	14	-0.0974266	2	3	4	4	5	5	5	6	6	7	8	8	9	9	10	10	10	11	11	11	14
AGEDIFF	FEMALES	Longitudinal	BMI available	bmi_agediff	yr	27079	7.42092	2.74736	8	2	14	-0.104523	2	3	4	4	5	5	5	6	6	7	8	8	9	9	10	10	10	10	11	11	14
AGEDIFF	MALES	Longitudinal	BMI available	bmi_agediff	yr	25617	7.38615	2.76442	8	2	14	-0.0898279	2	3	4	4	5	5	5	6	6	7	8	8	9	9	10	10	10	11	11	11	14
AGE	ALL	Baseline (no longitudinal)	DBP available	dbp_v1_nolong_age	yr	383280	56.9342	8.05878	58	39	72	-0.380081	39	42	45	47	49	51	52	54	56	57	58	60	61	62	63	64	65	66	67	68	72
AGE	ALL	Follow-up (longitudinal)	DBP available	dbp_v2x_age	yr	46043	63.1874	7.70895	64	43	82	-0.220282	43	50	52	54	56	58	59	60	62	63	64	65	66	67	68	69	70	71	73	75	82
AGE	ALL	Baseline (longitudinal)	DBP available	dbp_v1_long_age	yr	42150	56.0688	7.56419	57	40	73	-0.292127	40	43	45	47	49	50	52	53	55	56	57	58	59	60	61	62	63	64	66	67	73
AGE	FEMALES	Baseline (no longitudinal)	DBP available	dbp_v1_nolong_age	yr	208564	56.787	7.97472	58	39	71	-0.357354	39	43	45	47	49	51	52	54	55	57	58	59	60	61	62	63	64	65	67	68	71
AGE	FEMALES	Baseline (longitudinal)	DBP available	dbp_v1_long_age	yr	21553	55.4375	7.43158	56	40	70	-0.216852	40	43	45	46	48	50	51	53	54	55	56	57	58	59	60	61	62	63	65	67	70
AGE	FEMALES	Follow-up (longitudinal)	DBP available	dbp_v2x_age	yr	23611	62.5736	7.56459	63	43	82	-0.152842	43	50	52	54	55	57	58	60	61	62	63	64	65	66	67	68	69	71	72	74	82
AGE	MALES	Baseline (no longitudinal)	DBP available	dbp_v1_nolong_age	yr	174716	57.1098	8.15454	59	39	72	-0.408603	39	42	45	47	49	51	52	54	56	57	59	60	61	62	63	64	65	66	67	68	72
AGE	MALES	Baseline (longitudinal)	DBP available	dbp_v1_long_age	yr	20597	56.7293	7.64509	58	40	73	-0.384934	40	43	45	47	49	51	53	54	56	57	58	59	60	61	62	63	64	65	66	68	73
AGE	MALES	Follow-up (longitudinal)	DBP available	dbp_v2x_age	yr	22432	63.8335	7.80624	65	43	82	-0.304243	43	50	53	55	57	58	60	61	62	64	65	66	67	68	69	70	71	72	73	75	82
AGEDIFF	ALL	Longitudinal	DBP available	dbp_agediff	yr	46043	7.17922	2.82238	7	2	14	0.0657623	2	3	4	4	4	5	5	5	6	6	7	8	8	9	9	10	10	11	11	11	14
AGEDIFF	FEMALES	Longitudinal	DBP available	dbp_agediff	yr	23611	7.19351	2.81532	7	2	14	0.0644209	2	3	4	4	4	5	5	5	6	6	7	8	8	9	9	10	10	11	11	11	14
AGEDIFF	MALES	Longitudinal	DBP available	dbp_agediff	yr	22432	7.16419	2.82978	7	2	14	0.0673149	2	3	4	4	4	5	5	5	6	6	7	8	8	9	9	10	10	11	11	11	14
AGE	ALL	Baseline (no longitudinal)	HDL-C available	hdl_ln_v1_nolong_age	yr	413250	56.8308	8.03339	58	39	72	-0.364612	39	42	45	47	49	51	52	54	55	57	58	59	60	61	62	63	64	66	67	68	72
AGE	ALL	Follow-up (longitudinal)	HDL-C available	hdl_ln_v2x_age	yr	14207	61.6692	7.35818	63	43	79	-0.482335	43	48	50	53	55	57	58	60	61	62	63	64	65	65	66	67	68	69	70	72	79
AGE	ALL	Baseline (longitudinal)	HDL-C available	hdl_ln_v1_long_age	yr	12180	57.4459	7.35061	59	40	73	-0.514102	40	43	46	48	51	53	54	56	57	58	59	60	61	61	62	63	64	65	66	68	73
AGE	FEMALES	Baseline (no longitudinal)	HDL-C available	hdl_ln_v1_nolong_age	yr	224199	56.6517	7.95345	58	39	71	-0.337096	39	43	45	47	49	50	52	54	55	57	58	59	60	61	62	63	64	65	67	68	71
AGE	FEMALES	Baseline (longitudinal)	HDL-C available	hdl_ln_v1_long_age	yr	5918	56.9973	7.20071	58	40	70	-0.453994	40	43	46	48	50	52	54	55	56	57	58	59	60	61	61	62	63	65	66	67	70
AGE	FEMALES	Follow-up (longitudinal)	HDL-C available	hdl_ln_v2x_age	yr	6977	61.1565	7.2297	62	44	75	-0.407057	44	48	50	52	55	56	58	59	60	61	62	63	64	65	66	67	68	69	70	72	75
AGE	MALES	Baseline (no longitudinal)	HDL-C available	hdl_ln_v1_nolong_age	yr	189051	57.0432	8.12209	59	39	72	-0.399034	39	42	45	47	49	51	52	54	56	57	59	60	61	62	63	64	65	66	67	68	72
AGE	MALES	Baseline (longitudinal)	HDL-C available	hdl_ln_v1_long_age	yr	6262	57.8698	7.46535	59	40	73	-0.581378	40	43	46	49	51	53	55	56	57	58	59	60	61	62	63	64	65	66	67	68	73
AGE	MALES	Follow-up (longitudinal)	HDL-C available	hdl_ln_v2x_age	yr	7230	62.164	7.44718	64	43	79	-0.566273	43	48	50	53	55	57	59	60	62	63	64	65	65	66	67	68	69	70	71	72	79
AGEDIFF	ALL	Longitudinal	HDL-C available	hdl_ln_agediff	yr	14207	4.30907	1.00288	4	2	7	-0.0850267	2	3	3	3	3	4	4	4	4	4	4	5	5	5	5	5	5	5	5	6	7
AGEDIFF	FEMALES	Longitudinal	HDL-C available	hdl_ln_agediff	yr	6977	4.32163	1.00745	4	2	7	-0.0893986	2	3	3	3	3	4	4	4	4	4	4	5	5	5	5	5	5	5	6	6	7
AGEDIFF	MALES	Longitudinal	HDL-C available	hdl_ln_agediff	yr	7230	4.29696	0.998369	4	2	7	-0.0813719	2	3	3	3	3	4	4	4	4	4	4	5	5	5	5	5	5	5	5	6	7
AGE	ALL	Baseline (no longitudinal)	LDL-C available	ldl_v1_nolong_age	yr	410415	56.8277	8.03794	58	39	72	-0.36373	39	42	45	47	49	51	52	54	55	57	58	59	60	61	62	63	64	66	67	68	72
AGE	ALL	Follow-up (longitudinal)	LDL-C available	ldl_v2x_age	yr	16159	61.6745	7.35787	63	43	79	-0.481356	43	48	50	53	55	57	58	60	61	62	63	64	65	65	66	67	68	69	71	72	79
AGE	ALL	Baseline (longitudinal)	LDL-C available	ldl_v1_long_age	yr	15015	57.4139	7.34734	59	40	73	-0.510082	40	43	46	48	51	52	54	55	57	58	59	60	60	61	62	63	64	65	66	68	73
AGE	FEMALES	Baseline (no longitudinal)	LDL-C available	ldl_v1_nolong_age	yr	222668	56.653	7.95793	58	39	71	-0.336864	39	43	45	47	49	50	52	54	55	57	58	59	60	61	62	63	64	65	67	68	71
AGE	FEMALES	Baseline (longitudinal)	LDL-C available	ldl_v1_long_age	yr	7449	56.8884	7.21823	58	40	70	-0.441136	40	43	46	48	50	52	53	55	56	57	58	59	60	61	61	62	63	64	66	67	70
AGE	FEMALES	Follow-up (longitudinal)	LDL-C available	ldl_v2x_age	yr	8016	61.1306	7.2458	62	43	76	-0.399896	43	48	50	52	54	56	58	59	60	61	62	63	64	65	66	67	68	69	70	72	76
AGE	MALES	Baseline (no longitudinal)	LDL-C available	ldl_v1_nolong_age	yr	187747	57.0349	8.12697	59	39	72	-0.397317	39	42	45	47	49	51	52	54	56	57	59	60	61	62	63	64	65	66	67	68	72
AGE	MALES	Baseline (longitudinal)	LDL-C available	ldl_v1_long_age	yr	7566	57.9313	7.43655	59.5	40	73	-0.591167	40	43	46	49	51	53	55	56	58	59	59.5	60	61	62	63	64	65	66	67	68	73
AGE	MALES	Follow-up (longitudinal)	LDL-C available	ldl_v2x_age	yr	8143	62.2099	7.4282	64	43	79	-0.573439	43	48	50	53	55	57	59	60	62	63	64	65	65	66	67	68	69	70	71	72	79
AGEDIFF	ALL	Longitudinal	LDL-C available	ldl_agediff	yr	16159	4.30918	1.00424	4	2	7	-0.086526	2	3	3	3	3	4	4	4	4	4	4	5	5	5	5	5	5	5	5	6	7
AGEDIFF	FEMALES	Longitudinal	LDL-C available	ldl_agediff	yr	8016	4.3231	1.00635	4	2	7	-0.0952835	2	3	3	3	3	4	4	4	4	4	4	5	5	5	5	5	5	5	6	6	7
AGEDIFF	MALES	Longitudinal	LDL-C available	ldl_agediff	yr	8143	4.29547	1.00203	4	2	7	-0.0781797	2	3	3	3	3	4	4	4	4	4	4	5	5	5	5	5	5	5	5	6	7
AGE	ALL	Baseline (no longitudinal)	PP available	pp_v1_nolong_age	yr	383286	56.9341	8.05878	58	39	72	-0.380073	39	42	45	47	49	51	52	54	56	57	58	60	61	62	63	64	65	66	67	68	72
AGE	ALL	Follow-up (longitudinal)	PP available	pp_v2x_age	yr	46035	63.1877	7.70866	64	43	82	-0.220267	43	50	52	54	56	58	59	60	62	63	64	65	66	67	68	69	70	71	73	75	82
AGE	ALL	Baseline (longitudinal)	PP available	pp_v1_long_age	yr	42144	56.0691	7.56414	57	40	73	-0.29217	40	43	45	47	49	50	52	53	55	56	57	58	59	60	61	62	63	64	66	67	73
AGE	FEMALES	Baseline (no longitudinal)	PP available	pp_v1_nolong_age	yr	208567	56.787	7.97473	58	39	71	-0.357358	39	43	45	47	49	51	52	54	55	57	58	59	60	61	62	63	64	65	67	68	71
AGE	FEMALES	Baseline (longitudinal)	PP available	pp_v1_long_age	yr	21550	55.4375	7.43147	56	40	70	-0.216783	40	43	45	46	48	50	51	53	54	55	56	57	58	59	60	61	62	63	65	67	70
AGE	FEMALES	Follow-up (longitudinal)	PP available	pp_v2x_age	yr	23607	62.574	7.56424	63	43	82	-0.152639	43	50	52	54	55	57	58	60	61	62	63	64	65	66	67	68	69	71	72	74	82
AGE	MALES	Baseline (no longitudinal)	PP available	pp_v1_nolong_age	yr	174719	57.1097	8.15454	59	39	72	-0.408582	39	42	45	47	49	51	52	54	56	57	59	60	61	62	63	64	65	66	67	68	72
AGE	MALES	Baseline (longitudinal)	PP available	pp_v1_long_age	yr	20594	56.73	7.64504	58	40	73	-0.385103	40	43	45	47	49	51	53	54	56	57	58	59	60	61	62	63	64	65	66	68	73
AGE	MALES	Follow-up (longitudinal)	PP available	pp_v2x_age	yr	22428	63.8337	7.80602	65	43	82	-0.304409	43	50	53	55	57	58	60	61	62	64	65	66	67	68	69	70	71	72	73	75	82
AGEDIFF	ALL	Longitudinal	PP available	pp_agediff	yr	46035	7.17945	2.82237	7	2	14	0.0657324	2	3	4	4	4	5	5	5	6	6	7	8	8	9	9	10	10	11	11	11	14
AGEDIFF	FEMALES	Longitudinal	PP available	pp_agediff	yr	23607	7.1938	2.81528	7	2	14	0.0644066	2	3	4	4	4	5	5	5	6	6	7	8	8	9	9	10	10	11	11	11	14
AGEDIFF	MALES	Longitudinal	PP available	pp_agediff	yr	22428	7.16435	2.8298	7	2	14	0.0672701	2	3	4	4	4	5	5	5	6	6	7	8	8	9	9	10	10	11	11	11	14
AGE	ALL	Baseline (no longitudinal)	SBP available	sbp_v1_nolong_age	yr	383286	56.9341	8.05878	58	39	72	-0.380073	39	42	45	47	49	51	52	54	56	57	58	60	61	62	63	64	65	66	67	68	72
AGE	ALL	Follow-up (longitudinal)	SBP available	sbp_v2x_age	yr	46035	63.1877	7.70866	64	43	82	-0.220267	43	50	52	54	56	58	59	60	62	63	64	65	66	67	68	69	70	71	73	75	82
AGE	ALL	Baseline (longitudinal)	SBP available	sbp_v1_long_age	yr	42144	56.0691	7.56414	57	40	73	-0.29217	40	43	45	47	49	50	52	53	55	56	57	58	59	60	61	62	63	64	66	67	73
AGE	FEMALES	Baseline (no longitudinal)	SBP available	sbp_v1_nolong_age	yr	208567	56.787	7.97473	58	39	71	-0.357358	39	43	45	47	49	51	52	54	55	57	58	59	60	61	62	63	64	65	67	68	71
AGE	FEMALES	Baseline (longitudinal)	SBP available	sbp_v1_long_age	yr	21550	55.4375	7.43147	56	40	70	-0.216783	40	43	45	46	48	50	51	53	54	55	56	57	58	59	60	61	62	63	65	67	70
AGE	FEMALES	Follow-up (longitudinal)	SBP available	sbp_v2x_age	yr	23607	62.574	7.56424	63	43	82	-0.152639	43	50	52	54	55	57	58	60	61	62	63	64	65	66	67	68	69	71	72	74	82
AGE	MALES	Baseline (no longitudinal)	SBP available	sbp_v1_nolong_age	yr	174719	57.1097	8.15454	59	39	72	-0.408582	39	42	45	47	49	51	52	54	56	57	59	60	61	62	63	64	65	66	67	68	72
AGE	MALES	Baseline (longitudinal)	SBP available	sbp_v1_long_age	yr	20594	56.73	7.64504	58	40	73	-0.385103	40	43	45	47	49	51	53	54	56	57	58	59	60	61	62	63	64	65	66	68	73
AGE	MALES	Follow-up (longitudinal)	SBP available	sbp_v2x_age	yr	22428	63.8337	7.80602	65	43	82	-0.304409	43	50	53	55	57	58	60	61	62	64	65	66	67	68	69	70	71	72	73	75	82
AGEDIFF	ALL	Longitudinal	SBP available	sbp_agediff	yr	46035	7.17945	2.82237	7	2	14	0.0657324	2	3	4	4	4	5	5	5	6	6	7	8	8	9	9	10	10	11	11	11	14
AGEDIFF	FEMALES	Longitudinal	SBP available	sbp_agediff	yr	23607	7.1938	2.81528	7	2	14	0.0644066	2	3	4	4	4	5	5	5	6	6	7	8	8	9	9	10	10	11	11	11	14
AGEDIFF	MALES	Longitudinal	SBP available	sbp_agediff	yr	22428	7.16435	2.8298	7	2	14	0.0672701	2	3	4	4	4	5	5	5	6	6	7	8	8	9	9	10	10	11	11	11	14
AGE	ALL	Baseline (no longitudinal)	TG available	tg_ln_v1_nolong_age	yr	410374	56.8277	8.03803	58	39	72	-0.36372	39	42	45	47	49	51	52	54	55	57	58	59	60	61	62	63	64	66	67	68	72
AGE	ALL	Follow-up (longitudinal)	TG available	tg_ln_v2x_age	yr	16161	61.6778	7.35746	63	43	79	-0.481006	43	48	50	53	55	57	58	60	61	62	63	64	65	65	66	67	68	69	71	72	79
AGE	ALL	Baseline (longitudinal)	TG available	tg_ln_v1_long_age	yr	15056	57.4139	7.34672	59	40	73	-0.509907	40	43	46	48	51	52	54	55	57	58	59	60	60	61	62	63	64	65	66	68	73
AGE	FEMALES	Baseline (no longitudinal)	TG available	tg_ln_v1_nolong_age	yr	222637	56.653	7.95792	58	39	71	-0.336814	39	43	45	47	49	50	52	54	55	57	58	59	60	61	62	63	64	65	67	68	71
AGE	FEMALES	Baseline (longitudinal)	TG available	tg_ln_v1_long_age	yr	7480	56.8876	7.22202	58	40	70	-0.442649	40	43	46	48	50	52	53	55	56	57	58	59	60	61	61	62	63	64	66	67	70
AGE	FEMALES	Follow-up (longitudinal)	TG available	tg_ln_v2x_age	yr	8019	61.1334	7.24717	62	43	76	-0.400685	43	48	50	52	54	56	58	59	60	61	62	63	64	65	66	67	68	69	70	72	76
AGE	MALES	Baseline (no longitudinal)	TG available	tg_ln_v1_nolong_age	yr	187737	57.0348	8.12717	59	39	72	-0.397348	39	42	45	47	49	51	52	54	56	57	59	60	61	62	63	64	65	66	67	68	72
AGE	MALES	Baseline (longitudinal)	TG available	tg_ln_v1_long_age	yr	7576	57.9335	7.43179	59	40	73	-0.589546	40	43	46	49	51	53	55	56	58	59	59	60	61	62	63	64	65	66	67	68	73
AGE	MALES	Follow-up (longitudinal)	TG available	tg_ln_v2x_age	yr	8142	62.214	7.42603	64	43	79	-0.572039	43	48	50.1	53	55	57	59	60	62	63	64	65	65	66	67	68	69	70	71	72	79
AGEDIFF	ALL	Longitudinal	TG available	tg_ln_agediff	yr	16161	4.30951	1.00499	4	2	7	-0.085618	2	3	3	3	3	4	4	4	4	4	4	5	5	5	5	5	5	5	5	6	7
AGEDIFF	FEMALES	Longitudinal	TG available	tg_ln_agediff	yr	8019	4.32336	1.00687	4	2	7	-0.0947273	2	3	3	3	3	4	4	4	4	4	4	5	5	5	5	5	5	5	6	6	7
AGEDIFF	MALES	Longitudinal	TG available	tg_ln_agediff	yr	8142	4.29587	1.00302	4	2	7	-0.0768875	2	3	3	3	3	4	4	4	4	4	4	5	5	5	5	5	5	5	5	6	7
AGE	ALL	Baseline (no longitudinal)	Weight available	weight_v1_nolong_age	1	372772	56.9771	8.06967	58	39	72	-0.387101	39	42	45	47	49	51	52	54	56	57	58	60	61	62	63	64	65	66	67	68	72
AGE	ALL	Baseline (longitudinal)	Weight available	weight_v1_long_age	1	52658	55.9377	7.55708	57	40	73	-0.269063	40	43	45	47	48	50	52	53	54	56	57	58	59	60	61	62	63	64	65	67	73
AGE	ALL	Follow-up (longitudinal)	Weight available	weight_v2x_age	yr	52718	63.3421	7.71891	64	43	82	-0.206605	43	50	52	54	56	58	59	61	62	63	64	65	66	67	68	69	70	72	73	75	82
AGE	FEMALES	Baseline (no longitudinal)	Weight available	weight_v1_nolong_age	1	203055	56.8423	7.98308	58	57.2258	8.8956	39	71	32	-0.366401	-0.943903	0.0177159	39	43	45	47	49	51	52	54	55	57	58	59	60	61	62	63	64	66	67	68	71
AGE	FEMALES	Baseline (longitudinal)	Weight available	weight_v1_long_age	1	27062	55.2975	7.42561	56	55.4675	8.8956	40	70	30	-0.191945	-0.908856	0.045139	40	43	44	46	48	49	51	52	54	55	56	57	58	59	60	61	62	63	65	67	70
AGE	FEMALES	Follow-up (longitudinal)	Weight available	weight_v2x_age	1	27091	62.7175	7.57501	63	62.841	8.8956	43	82	39	-0.135823	-0.646745	0.0460226	43	50	52	54	56	57	58	60	61	62	63	64	65	66	67	68	70	71	72	74	82
AGE	MALES	Baseline (no longitudinal)	Weight available	weight_v1_nolong_age	1	169717	57.1383	8.16916	59	57.5941	8.8956	39	72	33	-0.413126	-0.955581	0.0198296	39	42	45	47	49	51	53	54	56	57	59	60	61	62	63	64	65	66	67	68	72
AGE	MALES	Baseline (longitudinal)	Weight available	weight_v1_long_age	1	25596	56.6145	7.63564	58	56.9613	8.8956	40	73	33	-0.364479	-0.846029	0.0477265	40	43	45	47	49	51	52	54	55	57	58	59	60	61	62	63	64	65	66	68	73
AGE	MALES	Follow-up (longitudinal)	Weight available	weight_v2x_age	1	25627	64.0024	7.81422	65	64.2714	8.8956	43	82	39	-0.2942	-0.612019	0.0488131	43	50	53	55	57	59	60	61	63	64	65	66	67	68	69	70	71	72	74	76	82
AGEDIFF	ALL	Longitudinal	Weight available	weight_agediff	1	52718	7.40358	2.75464	8	2	14	-0.0978871	2	3	4	4	5	5	5	6	6	7	8	8	9	9	10	10	10	10	11	11	14
AGEDIFF	FEMALES	Longitudinal	Weight available	weight_agediff	1	27091	7.42025	2.74584	8	7.46251	2.9652	2	14	12	-0.105283	-1.26157	0.0166825	2	3	4	4	5	5	5	6	6	7	8	8	9	9	10	10	10	10	11	11	14
AGEDIFF	MALES	Longitudinal	Weight available	weight_agediff	1	25627	7.38596	2.76385	8	7.4254	2.9652	2	14	12	-0.0899753	-1.27887	0.017265	2	3	4	4	5	5	5	6	6	7	8	8	9	9	10	10	10	11	11	11	14
AGE	ALL	Baseline		age_v1	yr	425430	56.8484	8.0153	58	39	73	-0.368964	39	42	45	47	49	51	52	54	55	57	58	59	60	61	62	63	64	66	67	68	73
AGE	ALL	Repeat		age_v2	yr	18395	61.6035	7.357	63	43	79	-0.477879	43	48	50	53	55	57	58	60	61	62	63	64	65	65	66	67	68	69	70	72	79
AGE	ALL	Imaging-1		age_v3	yr	42975	64.355	7.71521	65	45	82	-0.159828	45	51	53	55	57	58	60	61	63	64	65	66	67	68	69	70	71	73	74	76	82
AGE	ALL	Imaging-2		age_v4	yr	4002	64.53	7.25325	64	49	82	0.116924	49	53	55	56	57	58	60	61	62	63	64	66	67	68	69	70	72	73	74	76	82
AGE	FEMALES	Baseline		age_v1	yr	230117	56.6606	7.93516	58	39	71	-0.340018	39	43	45	47	49	50	52	54	55	57	58	59	60	61	62	63	64	65	67	68	71
AGE	FEMALES	Repeat		age_v2	yr	9377	61.0436	7.25045	62	43	76	-0.399886	43	48	50	52	54	56	58	59	60	61	62	63	64	65	66	66	68	69	70	72	76
AGE	FEMALES	Imaging-1		age_v3	yr	22058	63.6339	7.57048	64	45	82	-0.0771511	45	51	53	55	56	58	59	60	62	63	64	65	66	67	68	70	71	72	73	76	82
AGE	FEMALES	Imaging-2		age_v4	yr	2050	63.8244	7.00961	63	50	82	0.205683	50	53	55	56	57	58	59	60	61	62	63	64	66	67	68	69	71	72	73	76	82
AGE	MALES	Baseline		age_v1	yr	195313	57.0697	8.10315	59	39	73	-0.404982	39	42	45	47	49	51	53	54	56	57	59	60	61	62	63	64	65	66	67	68	73
AGE	MALES	Repeat		age_v2	yr	9018	62.1857	7.42192	64	43	79	-0.572561	43	48	50	53	55	57	59	60	62	63	64	65	65	66	67	68	69	70	71	72	79
AGE	MALES	Imaging-1		age_v3	yr	20917	65.1155	7.79318	66	46	82	-0.260619	46	52	54	56	58	59	61	62	64	65	66	67	68	69	70	71	72	73	75	77	82
AGE	MALES	Imaging-2		age_v4	yr	1952	65.271	7.43058	65.5	49	82	0.00861732	49	54	55	57	58	59	60	61.85	63	64	65.5	67	68	69	70	71	72	74	75	77	82
BMI	ALL	Longitudinal		bmi_change	(kg/m2) per yr	52628	0.000651034	0.319295	0.00276571	-5.67213	5.86228	-0.863211	-5.67213	-0.453757	-0.302799	-0.22582	-0.173935	-0.13407	-0.10185	-0.0734849	-0.04725	-0.02176	0.00276571	0.0269621	0.0531154	0.08049	0.110212	0.144377	0.187358	0.241298	0.319223	0.463585	5.86228
BMI	ALL	Longitudinal		bmi_diff	kg/m2	52628	-0.00758677	1.92957	0.0194	-20.9822	23.4491	-0.17821	-20.9822	-3.00015	-2.09385	-1.58169	-1.2362	-0.96045	-0.73199	-0.530255	-0.3388	-0.1543	0.0194	0.190355	0.36714	0.554275	0.7492	0.9737	1.23636	1.56947	2.0661	2.90516	23.4491
BMI	ALL	Baseline		bmi_v1	kg/m2	424044	27.4076	4.76968	26.7297	12.1212	74.6837	1.08988	12.1212	20.9942	22.1003	22.8887	23.5482	24.1322	24.6755	25.1937	25.7067	26.2111	26.7297	27.2608	27.8307	28.4378	29.1036	29.8667	30.7774	31.9169	33.5068	36.2015	74.6837
BMI	ALL	Baseline (longitudinal)		bmi_v1_long	kg/m2	52628	26.734	4.3415	26.1358	14.2832	63.5796	1.0664	14.2832	20.8684	21.8867	22.599	23.2031	23.7388	24.2468	24.7051	25.1808	25.6544	26.1358	26.6335	27.1432	27.6976	28.3102	28.9915	29.8029	30.8202	32.2712	34.7261	63.5796
BMI	ALL	Baseline (no longitudinal)		bmi_v1_nolong	kg/m2	371416	27.503	4.81967	26.8181	12.1212	74.6837	1.08472	12.1212	21.008	22.1319	22.9386	23.5989	24.196	24.748	25.2728	25.7857	26.2951	26.8181	27.3548	27.9296	28.5467	29.2237	29.9967	30.9155	32.0571	33.6667	36.3862	74.6837
BMI	ALL	Repeat		bmi_v2	kg/m2	18358	26.9528	4.57293	26.2828	14.9011	59.375	1.17288	14.9011	20.8699	21.9257	22.6964	23.3461	23.8804	24.3531	24.8257	25.3146	25.7729	26.2828	26.7869	27.3008	27.9068	28.5216	29.2311	30.076	31.2113	32.741	35.3305	59.375
BMI	ALL	Follow-up (longitudinal)		bmi_v2x	kg/m2	52696	26.7272	4.49426	26.0899	14.0766	59.375	1.09611	14.0766	20.6875	21.7389	22.4724	23.1031	23.6466	24.1683	24.6488	25.1205	25.6015	26.0899	26.5963	27.1209	27.7008	28.327	29.0346	29.8889	30.9595	32.4352	34.9609	59.375
BMI	ALL	Imaging-1		bmi_v3	kg/m2	41570	26.5753	4.44926	25.9477	13.388	69.63	1.09506	13.388	20.5869	21.6368	22.3692	22.9557	23.5223	24.0385	24.5234	24.9933	25.4779	25.9477	26.4562	26.9895	27.5487	28.1846	28.8828	29.723	30.7746	32.1993	34.7111	69.63
BMI	ALL	Imaging-2		bmi_v4	kg/m2	3986	26.4022	4.32582	25.8503	13.8819	51.8113	0.934829	13.8819	20.5196	21.621	22.367	22.8516	23.351	23.8462	24.353	24.8826	25.344	25.8503	26.3607	26.8441	27.3454	27.9629	28.6611	29.5366	30.6257	32.1005	34.3736	51.8113
BMI	FEMALES	Longitudinal		bmi_change	(kg/m2) per yr	27045	0.00430557	0.352865	0.00955	-5.67213	4.3067	-1.26573	-5.67213	-0.506707	-0.328715	-0.241541	-0.181094	-0.1363	-0.100383	-0.07059	-0.0425933	-0.0166556	0.00955	0.0354347	0.0625382	0.0923	0.123947	0.162633	0.208709	0.266942	0.35064	0.510374	4.3067
BMI	FEMALES	Longitudinal		bmi_diff	kg/m2	27045	0.037927	2.12154	0.0681	-20.9822	21.8957	-0.336748	-20.9822	-3.28118	-2.23696	-1.65618	-1.27642	-0.9737	-0.72378	-0.5108	-0.30688	-0.11552	0.0681	0.2491	0.44064	0.63858	0.855	1.0983	1.3888	1.76908	2.32336	3.24522	21.8957
BMI	FEMALES	Baseline		bmi_v1	kg/m2	229415	27.0305	5.14362	26.0771	12.1212	74.6837	1.18396	12.1212	20.4787	21.4912	22.2331	22.863	23.4256	23.9556	24.4827	24.9991	25.5298	26.0771	26.6579	27.2903	27.9794	28.7496	29.6427	30.695	32.0075	33.8336	36.8376	74.6837
BMI	FEMALES	Baseline (longitudinal)		bmi_v1_long	kg/m2	27045	26.2405	4.70467	25.3076	14.2832	63.5796	1.21882	14.2832	20.2937	21.2575	21.9137	22.4685	22.9814	23.4383	23.9118	24.3745	24.8286	25.3076	25.8478	26.406	27.0389	27.7496	28.5776	29.5476	30.7473	32.5069	35.295	63.5796
BMI	FEMALES	Baseline (no longitudinal)		bmi_v1_nolong	kg/m2	202370	27.136	5.19039	26.1834	12.1212	74.6837	1.17451	12.1212	20.4999	21.5288	22.2837	22.9238	23.4959	24.0346	24.5703	25.1041	25.6369	26.1834	26.7755	27.4046	28.1083	28.8828	29.7781	30.8471	32.1589	33.987	37.0233	74.6837
BMI	FEMALES	Repeat		bmi_v2	kg/m2	9362	26.5076	4.94893	25.5298	14.9011	57.6088	1.27828	14.9011	20.2768	21.3043	21.9942	22.5804	23.1251	23.6294	24.0999	24.5423	25.0302	25.5298	26.0633	26.6999	27.2865	28.0654	28.8504	29.885	31.2456	33.0468	35.9549	57.6088
BMI	FEMALES	Follow-up (longitudinal)		bmi_v2x	kg/m2	27079	26.2787	4.86138	25.3902	14.0766	58.697	1.19542	14.0766	20.0768	21.0811	21.7814	22.3691	22.8972	23.3958	23.895	24.3867	24.8819	25.3902	25.9111	26.5161	27.135	27.881	28.6813	29.6665	30.9719	32.7239	35.5561	58.697
BMI	FEMALES	Imaging-1		bmi_v3	kg/m2	21294	26.1216	4.8088	25.271	13.388	69.63	1.21332	13.388	19.9635	20.9572	21.6552	22.2527	22.7666	23.2549	23.7515	24.2699	24.7583	25.271	25.7964	26.3704	27.023	27.7254	28.5483	29.4949	30.7592	32.4216	35.2085	69.63
BMI	FEMALES	Imaging-2		bmi_v4	kg/m2	2040	26.0069	4.68791	25.1486	13.8819	51.8113	1.07499	13.8819	19.8571	20.989	21.7168	22.3564	22.7693	23.184	23.6868	24.1948	24.6503	25.1486	25.6978	26.326	26.9072	27.5879	28.3836	29.3354	30.5274	32.1749	35.0893	51.8113
BMI	MALES	Longitudinal		bmi_change	(kg/m2) per yr	25583	-0.00321235	0.279411	-0.00411818	-2.89547	5.86228	0.0205124	-2.89547	-0.408712	-0.278709	-0.213856	-0.167728	-0.132623	-0.102714	-0.0762094	-0.0513371	-0.0273306	-0.00411818	0.0187102	0.0430786	0.0692997	0.0968418	0.127498	0.166561	0.215419	0.284752	0.413498	5.86228
BMI	MALES	Longitudinal		bmi_diff	kg/m2	25583	-0.0557015	1.70198	-0.0312	-17.7118	23.4491	0.108319	-17.7118	-2.73668	-1.9567	-1.51367	-1.19906	-0.94825	-0.7409	-0.5488	-0.37	-0.1915	-0.0312	0.13361	0.29876	0.4733	0.65364	0.8529	1.08666	1.38095	1.81426	2.52987	23.4491
BMI	MALES	Baseline		bmi_v1	kg/m2	194629	27.852	4.24443	27.3174	12.8127	68.4083	1.03286	12.8127	22.0062	23.1067	23.858	24.4679	24.9992	25.4986	25.9612	26.4192	26.8687	27.3174	27.7903	28.2923	28.828	29.4029	30.0696	30.8471	31.8266	33.1921	35.4705	68.4083
BMI	MALES	Baseline (longitudinal)		bmi_v1_long	kg/m2	25583	27.2556	3.85314	26.8211	16.3265	55.9516	0.991727	16.3265	21.8986	22.877	23.5898	24.1598	24.6296	25.1127	25.5367	25.9753	26.3966	26.8211	27.2445	27.6852	28.1741	28.702	29.2822	30.0025	30.8965	32.1067	34.1522	55.9516
BMI	MALES	Baseline (no longitudinal)		bmi_v1_nolong	kg/m2	169046	27.9423	4.29335	27.4013	12.8127	68.4083	1.02862	12.8127	22.0245	23.147	23.9076	24.5234	25.06	25.5648	26.0283	26.493	26.9402	27.4013	27.8857	28.3849	28.9309	29.5092	30.1871	30.9739	31.9723	33.3388	35.6535	68.4083
BMI	MALES	Repeat		bmi_v2	kg/m2	8996	27.4162	4.09475	26.8818	16.9529	59.375	1.14148	16.9529	21.845	22.9126	23.6258	24.1572	24.6641	25.1261	25.5809	26.0251	26.4344	26.8818	27.3163	27.8046	28.2958	28.8674	29.5254	30.2294	31.1921	32.5146	34.7447	59.375
BMI	MALES	Follow-up (longitudinal)		bmi_v2x	kg/m2	25617	27.2013	4.01635	26.679	16.3826	59.375	1.08293	16.3826	21.7334	22.7027	23.4259	23.9838	24.4778	24.938	25.3771	25.7995	26.2492	26.679	27.1359	27.6095	28.1179	28.6678	29.3057	30.0389	30.9551	32.2074	34.4193	59.375
BMI	MALES	Imaging-1		bmi_v3	kg/m2	20276	27.0518	3.98218	26.5364	16.3826	58.0449	1.05184	16.3826	21.6506	22.5798	23.275	23.8291	24.3443	24.8085	25.2163	25.665	26.0951	26.5364	26.9896	27.4383	27.9666	28.5249	29.146	29.9012	30.781	32.0061	34.2343	58.0449
BMI	MALES	Imaging-2		bmi_v4	kg/m2	1946	26.8167	3.86848	26.4292	17.4343	45.8419	0.822349	17.4343	21.4865	22.4059	22.9852	23.5884	24.093	24.6239	25.1134	25.5706	25.994	26.4292	26.8206	27.1746	27.6641	28.2244	28.935	29.6605	30.7266	31.908	33.7495	45.8419
DBP	ALL	Repeat		dbp_v2	mmHg	18182	82.8284	10.8894	82	39.5	127	0.251158	39.5	66	69	71.5	73.5	75	76.5	78	79.5	81	82	83.5	85	86.5	88.5	90	92	94.5	97.5	101.5	127
DBP	ALL	Imaging-1		dbp_v3	mmHg	33088	81.4106	11.2143	81	45	133.5	0.247081	45	64	67	69.5	71.5	73.5	75	76.5	78	79.5	81	82.5	84	85.5	87	89	91	93.5	96	100.5	133.5
DBP	ALL	Imaging-2		dbp_v4	mmHg	3675	82.2039	11.2387	81.5	45.5	124.5	0.266241	45.5	65	68.5	71	72.5	74.5	76	77	78.5	80	81.5	83	84.5	86	87.5	89.5	91.5	94	97	101.15	124.5
DBP	ALL	Baseline (longitudinal)		dbp_v1_long	mmHg	42150	83.3556	10.9525	82.5	44.5	136	0.343357	44.5	66.5	70	72	74	75.5	77	78.5	80	81	82.5	84	85.5	87	88.5	90.5	92.5	95	98	102.5	136
DBP	ALL	Longitudinal		dbp_diff	mmHg	42150	-1.34348	8.87193	-1.5	-51	39.5	-0.0354576	-51	-16	-12.5	-10	-8.5	-7	-5.5	-4.5	-3.5	-2.5	-1.5	0	1	2	3	4.5	5.5	7.5	9.5	13	39.5
DBP	FEMALES	Baseline		dbp_v1	mmHg	209558	82.5207	11.0393	81.5	45	144	0.355976	45	65.5	69	71	73	74.5	76	77.5	79	80.5	81.5	83	84.5	86	88	89.5	92	94	97.5	102	144
DBP	FEMALES	Repeat		dbp_v2	mmHg	9264	80.9701	10.9431	80.5	39.5	124	0.310726	39.5	64	67.5	69.5	71.5	73	74.5	76	77.5	79	80.5	81.5	83	84.5	86.5	88	90	92.5	96	100.425	124
DBP	FEMALES	Imaging-1		dbp_v3	mmHg	16908	79.0278	11.0498	78.5	45	126.5	0.327663	45	62	65	67.5	69.5	71.5	73	74	75.5	77	78.5	80	81.5	83	84.5	86	88	90.5	93.5	98.5	126.5
DBP	FEMALES	Imaging-2		dbp_v4	mmHg	1878	79.7409	10.8582	79	45.5	124.5	0.279058	45.5	63	66	69	70.5	72	73.5	75	76.5	77.5	79	80.5	82	83.5	85	87	89	91	94	98.5	124.5
DBP	FEMALES	Baseline (no longitudinal)		dbp_v1_nolong	mmHg	188005	82.7003	11.0612	82	45	144	0.346675	45	66	69	71.5	73	75	76.5	78	79	80.5	82	83.5	85	86.5	88	90	92	94.5	97.5	102	144
DBP	FEMALES	Baseline (longitudinal)		dbp_v1_long	mmHg	21553	80.9538	10.7195	80	50	136	0.432346	50	65	68	70	72	73.5	75	76	77.5	78.5	80	81.5	82.5	84.5	86	87.5	90	92.5	95.5	100	136
DBP	FEMALES	Follow-up (longitudinal)		dbp_v2x	mmHg	23611	79.8645	11.0551	79	39.5	126	0.313826	39.5	63	66	68.5	70.5	72	73.5	75	76.5	78	79	80.5	82	83.5	85	87	89	91.5	94.5	99.5	126
DBP	FEMALES	Longitudinal		dbp_diff	mmHg	21553	-1.14747	8.58164	-1	-48	39.5	-0.0507247	-48	-15.5	-12	-9.5	-8	-6.5	-5.5	-4	-3	-2	-1	0	1	2	3	4.5	5.5	7.5	9.5	13	39.5
DBP	FEMALES	Longitudinal		dbp_change	(mmHg) per yr	21553	-0.165359	1.52856	-0.15	-16.25	14.5	-0.154154	-16.25	-2.5625	-1.83333	-1.5	-1.18182	-1	-0.785714	-0.625	-0.45	-0.3	-0.15	0	0.136364	0.3	0.5	0.65	0.875	1.14286	1.5	2.25	14.5
DBP	MALES	Baseline		dbp_v1	mmHg	178851	86.8215	10.9529	86	42	147.5	0.281282	42	70	73	75.5	77.5	79	80.5	82	83.5	85	86	87.5	89	90.5	92	94	96	98.5	101.5	105.5	147.5
DBP	MALES	Repeat		dbp_v2	mmHg	8918	84.7588	10.4909	84	46.5	127	0.254459	46.5	68.5	71.5	74	76	77.5	79	80	81.5	83	84	85.5	87	88.5	90	91.5	93.5	96	98.5	102.5	127
DBP	MALES	Imaging-1		dbp_v3	mmHg	16180	83.9007	10.8379	83.5	47.5	133.5	0.223076	47.5	67	70	72.5	74.5	76.5	78	79.5	80.5	82	83.5	85	86.5	88	89.5	91	93	95.5	98	102.5	133.5
DBP	MALES	Imaging-2		dbp_v4	mmHg	1797	84.778	11.0542	84	52.5	122.5	0.270213	52.5	67.5	71.5	73.5	75	76.5	78.5	79.5	81	82.6	84	85.5	87	88.5	90.5	92.5	94.5	97	99.2	104.5	122.5
DBP	MALES	Baseline (no longitudinal)		dbp_v1_nolong	mmHg	158254	86.9454	10.9888	86.5	42	147.5	0.275421	42	70	73	75.5	77.5	79	80.5	82	83.5	85	86.5	88	89	91	92.5	94	96	98.5	101.5	106	147.5
DBP	MALES	Baseline (longitudinal)		dbp_v1_long	mmHg	20597	85.8689	10.6251	85	44.5	133	0.316557	44.5	69.5	73	75	77	78.5	80	81	82.5	84	85	86.5	88	89.5	91	92.5	94.5	97	100	104.5	133
DBP	MALES	Follow-up (longitudinal)		dbp_v2x	mmHg	22432	84.3467	10.7314	84	46.5	133.5	0.23369	46.5	67.5	71	73	75	77	78.5	80	81	82.5	84	85.5	86.5	88.5	90	91.5	93.5	95.5	98.5	102.5	133.5
DBP	MALES	Longitudinal		dbp_diff	mmHg	20597	-1.54858	9.16158	-1.5	-51	38.5	-0.0140363	-51	-16.5	-13	-10.5	-9	-7.5	-6	-5	-3.5	-2.5	-1.5	-0.5	0.5	1.5	3	4	5.5	7.5	9.5	13	38.5
DBP	MALES	Longitudinal		dbp_change	(mmHg) per yr	20597	-0.251148	1.63065	-0.222222	-13.25	11	-0.279364	-13.25	-2.875	-2.1	-1.625	-1.33333	-1.1	-0.9	-0.7	-0.545455	-0.388889	-0.222222	-0.0714286	0.1	0.25	0.428571	0.636364	0.875	1.16667	1.55833	2.31818	11
DBP	ALL	Longitudinal		dbp_change	(mmHg) per yr	42150	-0.207281	1.57984	-0.1875	-16.25	14.5	-0.226772	-16.25	-2.71429	-2	-1.55556	-1.25	-1	-0.833333	-0.666667	-0.5	-0.333333	-0.1875	0	0.125	0.27702	0.45	0.642857	0.875	1.15	1.5	2.25	14.5
DBP	ALL	Baseline (no longitudinal)		dbp_v1_nolong	mmHg	346259	84.6405	11.2291	84	42	147.5	0.295473	42	67.5	70.5	73	75	76.5	78	79.5	81	82.5	84	85.5	87	88.5	90	92	94	96.5	99.5	104	147.5
DBP	ALL	Baseline		dbp_v1	mmHg	388409	84.5011	11.2065	84	42	147.5	0.3013	42	67	70.5	73	75	76.5	78	79.5	81	82.5	84	85.5	87	88.5	90	92	94	96.5	99.5	104	147.5
DBP	ALL	Follow-up (longitudinal)		dbp_v2x	mmHg	46043	82.0482	11.1264	81.5	39.5	133.5	0.243229	39.5	64.5	68	70.5	72.5	74	76	77	78.5	80	81.5	83	84.5	86	87.5	89.5	91.5	94	97	101	133.5
HDL-ln	ALL	Baseline (no longitudinal)		hdl_ln_v1_nolong	logn mg/dL	359117	3.99466	0.259343	3.99296	2.43927	5.1369	0.00526187	2.43927	3.57277	3.66204	3.72459	3.77285	3.81548	3.85391	3.89093	3.92585	3.9596	3.99296	4.02663	4.0612	4.09654	4.13378	4.17326	4.21696	4.26754	4.33056	4.42146	5.1369
HDL-ln	ALL	Longitudinal		hdl_ln_change	(logn mg/dL) per yr	12180	0.0108796	0.0361958	0.0105197	-0.236321	0.252213	0.0566674	-0.236321	-0.046012	-0.0312895	-0.0219476	-0.0152276	-0.0102298	-0.00564426	-0.00120161	0.00276643	0.00662558	0.0105197	0.0144783	0.0183507	0.0225631	0.0267252	0.0315091	0.037738	0.0444382	0.0534685	0.0674601	0.252213
HDL-ln	ALL	Baseline		hdl_ln_v1	logn mg/dL	371297	3.99463	0.259207	3.99296	2.43927	5.1369	0.0056908	2.43927	3.57277	3.66204	3.72459	3.77285	3.81548	3.85391	3.89093	3.92585	3.9596	3.99296	4.02663	4.06053	4.09654	4.13378	4.17326	4.21696	4.26754	4.33005	4.42146	5.1369
HDL-ln	ALL	Follow-up (longitudinal)		hdl_ln_v2x	logn mg/dL	14207	4.03993	0.25916	4.03828	2.64446	5.03986	-0.0328887	2.64446	3.61736	3.70195	3.76661	3.81718	3.86126	3.89958	3.93648	3.97133	4.00642	4.03828	4.07312	4.10805	4.14548	4.18393	4.22321	4.26592	4.3131	4.37437	4.46154	5.03986
HDL-ln	ALL	Repeat		hdl_ln_v2	logn mg/dL	14207	4.03993	0.25916	4.03828	2.64446	5.03986	-0.0328887	2.64446	3.61736	3.70195	3.76661	3.81718	3.86126	3.89958	3.93648	3.97133	4.00642	4.03828	4.07312	4.10805	4.14548	4.18393	4.22321	4.26592	4.3131	4.37437	4.46154	5.03986
HDL-ln	ALL	Baseline (longitudinal)		hdl_ln_v1_long	logn mg/dL	12180	3.99366	0.255178	3.99368	3.07881	4.88266	0.0185893	3.07881	3.58142	3.66501	3.72645	3.77285	3.81548	3.85449	3.89014	3.92662	3.95887	3.99368	4.02594	4.05853	4.09332	4.13006	4.16908	4.21136	4.26265	4.32289	4.41447	4.88266
HDL-ln	ALL	Longitudinal		hdl_ln_diff	logn mg/dL	12180	0.0453111	0.141761	0.0449048	-0.945284	0.947817	0.0347587	-0.945284	-0.181228	-0.125946	-0.0919646	-0.0654173	-0.0434261	-0.0236652	-0.00513045	0.0117716	0.0278952	0.0449048	0.061419	0.0782554	0.0955978	0.112984	0.131928	0.15494	0.181192	0.21688	0.272588	0.947817
HDL-ln	FEMALES	Baseline		hdl_ln_v1	logn mg/dL	199321	4.09652	0.234648	4.09911	2.68843	5.1369	-0.0607802	2.68843	3.70955	3.79483	3.85227	3.89879	3.93874	3.97424	4.00713	4.03897	4.06916	4.09911	4.12881	4.15887	4.1898	4.22151	4.2561	4.29428	4.33967	4.39605	4.47748	5.1369
HDL-ln	FEMALES	Repeat		hdl_ln_v2	logn mg/dL	6977	4.15532	0.229062	4.16068	3.03888	5.03986	-0.0848543	3.03888	3.77178	3.85931	3.91435	3.96328	4.0029	4.03487	4.06784	4.09744	4.12881	4.16068	4.19097	4.21958	4.2517	4.2794	4.31155	4.34871	4.39079	4.44534	4.52761	5.03986
HDL-ln	FEMALES	Baseline (no longitudinal)		hdl_ln_v1_nolong	logn mg/dL	193403	4.0961	0.234812	4.09847	2.68843	5.1369	-0.060428	2.68843	3.7086	3.79483	3.85145	3.89879	3.93798	3.97352	4.00713	4.03828	4.0685	4.09847	4.12819	4.15826	4.18922	4.22151	4.2561	4.29428	4.33967	4.39557	4.47748	5.1369
HDL-ln	FEMALES	Baseline (longitudinal)		hdl_ln_v1_long	logn mg/dL	5918	4.11027	0.228827	4.11565	3.13082	4.88266	-0.0641189	3.13082	3.73096	3.81378	3.86856	3.91973	3.95739	3.99225	4.02525	4.05518	4.08425	4.11565	4.14242	4.1704	4.19971	4.23055	4.26483	4.30426	4.34521	4.40175	4.48106	4.88266
HDL-ln	FEMALES	Follow-up (longitudinal)		hdl_ln_v2x	logn mg/dL	6977	4.15532	0.229062	4.16068	3.03888	5.03986	-0.0848543	3.03888	3.77178	3.85931	3.91435	3.96328	4.0029	4.03487	4.06784	4.09744	4.12881	4.16068	4.19097	4.21958	4.2517	4.2794	4.31155	4.34871	4.39079	4.44534	4.52761	5.03986
HDL-ln	FEMALES	Longitudinal		hdl_ln_diff	logn mg/dL	5918	0.046256	0.14238	0.0451471	-0.945284	0.737255	0.0109957	-0.945284	-0.179596	-0.125584	-0.0919398	-0.0654089	-0.0429586	-0.0233093	-0.00454787	0.0127989	0.0293135	0.0451471	0.0615197	0.0770803	0.0963404	0.113601	0.132639	0.155392	0.182882	0.219717	0.277273	0.737255
HDL-ln	FEMALES	Longitudinal		hdl_ln_change	(logn mg/dL) per yr	5918	0.0110883	0.0361689	0.010799	-0.236321	0.252213	0.0299557	-0.236321	-0.0457092	-0.0310938	-0.0216884	-0.0150895	-0.0102233	-0.0057451	-0.00103977	0.00298001	0.00696553	0.010799	0.0144444	0.0184988	0.0225642	0.0267483	0.0313992	0.0377201	0.0446484	0.0537965	0.0690516	0.252213
HDL-ln	MALES	Baseline		hdl_ln_v1	logn mg/dL	171976	3.87654	0.235067	3.87098	2.46594	5.08681	0.126265	2.46594	3.50191	3.58249	3.6369	3.68073	3.71898	3.75219	3.78258	3.81292	3.84154	3.87098	3.90036	3.92966	3.96034	3.99368	4.02938	4.06916	4.11754	4.17802	4.27241	5.08681
HDL-ln	MALES	Repeat		hdl_ln_v2	logn mg/dL	7230	3.92858	0.236861	3.92433	2.64446	4.9396	0.0730785	2.64446	3.55192	3.63282	3.68365	3.72813	3.7675	3.80176	3.83321	3.86533	3.89565	3.92433	3.9522	3.98293	4.01344	4.04575	4.08538	4.12943	4.17683	4.23616	4.32597	4.9396
HDL-ln	MALES	Baseline (no longitudinal)		hdl_ln_v1_nolong	logn mg/dL	165714	3.87628	0.23531	3.87018	2.46594	5.08681	0.127611	2.46594	3.50075	3.58249	3.6369	3.68073	3.71804	3.75128	3.78258	3.81292	3.84154	3.87018	3.89958	3.92966	3.96034	3.99368	4.02869	4.06916	4.11754	4.17802	4.27241	5.08681
HDL-ln	MALES	Baseline (longitudinal)		hdl_ln_v1_long	logn mg/dL	6262	3.88345	0.228429	3.87981	3.07881	4.6768	0.0928525	3.07881	3.5101	3.59531	3.64905	3.69236	3.72924	3.75852	3.79047	3.82092	3.85063	3.87981	3.90971	3.93723	3.96695	4.00149	4.03538	4.07246	4.1188	4.17677	4.26863	4.6768
HDL-ln	MALES	Follow-up (longitudinal)		hdl_ln_v2x	logn mg/dL	7230	3.92858	0.236861	3.92433	2.64446	4.9396	0.0730785	2.64446	3.55192	3.63282	3.68365	3.72813	3.7675	3.80176	3.83321	3.86533	3.89565	3.92433	3.9522	3.98293	4.01344	4.04575	4.08538	4.12943	4.17683	4.23616	4.32597	4.9396
HDL-ln	MALES	Longitudinal		hdl_ln_diff	logn mg/dL	6262	0.044418	0.141179	0.0443181	-0.85349	0.947817	0.0574641	-0.85349	-0.182473	-0.126589	-0.0920693	-0.0654183	-0.0435871	-0.0239351	-0.00535244	0.0108859	0.0268193	0.0443181	0.0610091	0.0787296	0.0942645	0.112117	0.131015	0.153106	0.179263	0.21418	0.266524	0.947817
HDL-ln	MALES	Longitudinal		hdl_ln_change	(logn mg/dL) per yr	6262	0.0106824	0.0362229	0.0103533	-0.216367	0.237	0.0818392	-0.216367	-0.0461504	-0.0313912	-0.0224228	-0.0153374	-0.0102292	-0.00551281	-0.00127992	0.00258664	0.00631592	0.0103533	0.0145295	0.0182623	0.0225518	0.0266987	0.0315855	0.0377474	0.043997	0.053132	0.0661167	0.237
LDL	ALL	Baseline (no longitudinal)		ldl_v1_nolong	mg/dL	389885	148.163	35.3915	144.935	10.2862	360.73	0.772201	10.2862	97.1004	106.768	113.535	119.159	123.976	128.462	132.715	136.853	140.875	144.935	149.034	153.299	157.812	162.723	168.176	174.44	182.174	192.654	210.133	360.73
LDL	ALL	Longitudinal		ldl_change	(mg/dL) per yr	15015	0.934845	7.84499	0.918412	-56.9029	62.093	0.308018	-56.9029	-11.2845	-7.52319	-5.35856	-3.92427	-2.86158	-1.9567	-1.17557	-0.421503	0.282291	0.918412	1.55785	2.23513	2.93131	3.68879	4.55339	5.59748	6.97317	9.11645	13.1852	62.093
LDL	ALL	Baseline		ldl_v1	mg/dL	404900	148.147	35.3986	144.935	10.2862	360.73	0.774952	10.2862	97.0617	106.729	113.574	119.142	123.976	128.462	132.693	136.814	140.875	144.935	148.996	153.249	157.774	162.685	168.137	174.44	182.136	192.654	210.133	360.73
LDL	ALL	Follow-up (longitudinal)		ldl_v2x	mg/dL	16159	151.178	36.5227	147.294	44.8572	370.529	0.827998	44.8572	99.2272	108.895	115.933	121.694	126.291	130.76	135.069	139.328	143.427	147.294	151.277	155.801	160.591	166.049	171.772	178.269	185.771	196.775	215.663	370.529
LDL	ALL	Repeat		ldl_v2	mg/dL	16159	151.178	36.5227	147.294	44.8572	370.529	0.827998	44.8572	99.2272	108.895	115.933	121.694	126.291	130.76	135.069	139.328	143.427	147.294	151.277	155.801	160.591	166.049	171.772	178.269	185.771	196.775	215.663	370.529
LDL	ALL	Baseline (longitudinal)		ldl_v1_long	mg/dL	15015	147.724	35.5815	144.278	40.7968	360.73	0.845702	40.7968	96.791	106.508	113.651	118.833	123.744	128.036	131.942	136.118	140.217	144.278	148.261	152.36	156.807	161.834	167.234	173.827	181.593	192.19	209.864	360.73
LDL	ALL	Longitudinal		ldl_diff	mg/dL	15015	3.48933	31.4328	3.90567	-196.775	219.977	-0.00988806	-196.775	-46.757	-31.2045	-22.4286	-16.3574	-11.9242	-8.22677	-4.86248	-1.81749	1.19877	3.90567	6.61257	9.50619	12.2971	15.468	19.2218	23.3589	28.7318	36.6404	52.7381	219.977
LDL	FEMALES	Baseline		ldl_v1	mg/dL	218955	149.102	36.5455	145.515	31.052	368.587	0.807968	31.052	96.8297	106.497	113.303	118.988	123.899	128.5	132.87	137.124	141.32	145.515	149.769	154.255	158.934	164.077	169.723	176.374	184.263	195.245	213.497	368.587
LDL	FEMALES	Repeat		ldl_v2	mg/dL	8016	154.975	37.7795	150.388	53.8673	381.871	0.867721	53.8673	101.741	111.53	118.678	124.169	128.8	133.411	137.752	142.422	146.318	150.388	154.735	159.475	164.45	169.781	176.142	183.141	191.488	203.736	222.246	381.871
LDL	FEMALES	Baseline (no longitudinal)		ldl_v1_nolong	mg/dL	211506	149.097	36.5197	145.554	31.052	368.587	0.805429	31.052	96.8297	106.497	113.303	118.988	123.899	128.5	132.909	137.124	141.339	145.554	149.808	154.255	158.934	164.077	169.723	176.335	184.263	195.206	213.403	368.587
LDL	FEMALES	Baseline (longitudinal)		ldl_v1_long	mg/dL	7449	149.237	37.2714	145.167	54.254	368.587	0.874725	54.254	96.4971	106.373	113.69	118.562	123.705	128.075	132.097	136.466	141.029	145.167	149.311	153.945	158.825	163.984	169.684	176.915	184.665	196.134	215.918	368.587
LDL	FEMALES	Follow-up (longitudinal)		ldl_v2x	mg/dL	8016	154.975	37.7795	150.388	53.8673	381.871	0.867721	53.8673	101.741	111.53	118.678	124.169	128.8	133.411	137.752	142.422	146.318	150.388	154.735	159.475	164.45	169.781	176.142	183.141	191.488	203.736	222.246	381.871
LDL	FEMALES	Longitudinal		ldl_diff	mg/dL	7449	5.80054	31.8713	6.30321	-196.775	204.321	-0.0412498	-196.775	-45.2782	-28.7219	-19.8377	-13.9985	-9.6675	-6.03583	-2.51907	0.699375	3.4803	6.30321	8.8941	11.485	14.4239	17.7882	21.4618	25.4449	31.2067	38.9805	56.8758	204.321
LDL	FEMALES	Longitudinal		ldl_change	(mg/dL) per yr	7449	1.49537	7.88004	1.46946	-56.9029	61.8352	0.26616	-56.9029	-10.816	-6.90757	-4.70433	-3.33658	-2.31376	-1.43079	-0.609697	0.166097	0.847646	1.46946	2.09997	2.69723	3.45732	4.18796	5.09615	6.11892	7.51487	9.68021	13.9468	61.8352
LDL	MALES	Baseline		ldl_v1	mg/dL	185945	147.023	33.9713	144.239	10.2862	350.972	0.713157	10.2862	97.3379	107.061	113.844	119.374	124.075	128.423	132.483	136.466	140.372	144.239	148.183	152.244	156.536	161.177	166.358	172.314	179.622	189.649	206	350.972
LDL	MALES	Repeat		ldl_v2	mg/dL	8143	147.441	34.8482	144.355	44.8572	356.706	0.750348	44.8572	96.6214	106.575	113.39	119.159	124.084	128.384	132.526	136.463	140.565	144.355	148.145	152.36	156.884	161.806	167.828	173.613	180.604	189.914	208.235	356.706
LDL	MALES	Baseline (no longitudinal)		ldl_v1_nolong	mg/dL	178379	147.056	33.9788	144.278	10.2862	350.972	0.71023	10.2862	97.3711	107.077	113.844	119.374	124.092	128.423	132.522	136.505	140.372	144.278	148.217	152.282	156.613	161.254	166.436	172.352	179.661	189.706	206.072	350.972
LDL	MALES	Baseline (longitudinal)		ldl_v1_long	mg/dL	7566	146.237	33.7851	143.504	40.7968	348.914	0.782988	40.7968	96.9844	106.652	113.633	119.026	123.831	127.978	131.787	135.809	139.488	143.504	147.374	151.161	155.144	159.456	165.009	170.977	178.541	188.536	204.15	348.914
LDL	MALES	Follow-up (longitudinal)		ldl_v2x	mg/dL	8143	147.441	34.8482	144.355	44.8572	356.706	0.750348	44.8572	96.6214	106.575	113.39	119.159	124.084	128.384	132.526	136.463	140.565	144.355	148.145	152.36	156.884	161.806	167.828	173.613	180.604	189.914	208.235	356.706
LDL	MALES	Longitudinal		ldl_diff	mg/dL	7566	1.21267	30.8344	1.60481	-175.507	217.77	0.00495044	-175.507	-48.0806	-32.9717	-24.8648	-18.5064	-13.9212	-10.2089	-7.19262	-3.90015	-0.92808	1.60481	4.29237	7.03794	10.1564	13.1478	16.7814	21.0752	26.2763	33.7368	48.9493	217.77
LDL	MALES	Longitudinal		ldl_change	(mg/dL) per yr	7566	0.382773	7.77182	0.3867	-43.8766	62.093	0.344828	-43.8766	-11.7665	-8.19003	-5.86679	-4.49677	-3.31561	-2.47488	-1.67328	-0.92808	-0.220971	0.3867	0.995407	1.66944	2.39754	3.17094	4.02168	5.01789	6.42969	8.37942	12.2424	62.093
PP	ALL	Repeat		pp_v2	mmHg	18176	60.1916	14.6369	58.5	22	140.5	0.763006	22	40	43.5	46	47.5	49.5	51.5	53	54.5	56.5	58.5	60	62	64	66.5	69	71.5	75	79.5	87	140.5
PP	ALL	Imaging-1		pp_v3	mmHg	33085	61.7757	15.2138	60	17	153.062	0.735204	17	40.5	44	46.5	49	50.5	52.5	54.5	56	58	60	61.5	63.5	66	68	71	73.5	77.5	82	89.5	153.062
PP	ALL	Imaging-2		pp_v4	mmHg	3673	62.8292	15.2726	60.5	30	150	0.813978	30	42	45	47.5	50	51.5	53.5	55.5	57	59	60.5	62.5	64.5	67	69	71.5	74.5	78.5	83	90	150
PP	ALL	Baseline (longitudinal)		pp_v1_long	mmHg	42144	55.6684	13.2824	53.5	22	140.5	0.86158	22	37.5	40.5	42.5	44.5	46	48	49	50.5	52	53.5	55.5	57	59	61	63	66	69	73.5	80.5	140.5
PP	ALL	Longitudinal		pp_diff	mmHg	42144	5.52303	11.9392	5	-60.5	79.5	0.269859	-60.5	-13	-8.5	-6	-4	-2	-0.5	1	2.5	3.5	5	6.5	7.5	9	11	12.5	14.5	17	20.5	26	79.5
PP	FEMALES	Baseline		pp_v1	mmHg	209554	55.8533	14.7746	53.5	19.5	144.512	0.887033	19.5	36.5	39	41.5	43.5	45	46.5	48.5	50	51.5	53.5	55	57	59.5	61.5	64.5	67.5	71	76	83.5	144.512
PP	FEMALES	Repeat		pp_v2	mmHg	9261	59.6428	15.4979	57.5	22.5	139.5	0.78413	22.5	38.5	42	44	46.5	48	50	51.5	53.5	55.5	57.5	59.5	61.5	63.5	66	69	72	75.5	80.5	88.5	139.5
PP	FEMALES	Imaging-1		pp_v3	mmHg	16906	60.2215	15.7523	58	17	154.739	0.81976	17	39	42	44.5	47	48.5	50.5	52.5	54	56	58	60	62	64	66.5	69.5	72.5	76.5	81.5	89	154.739
PP	FEMALES	Imaging-2		pp_v4	mmHg	1877	61.7994	15.884	59.5	30	150	0.861243	30	40	43.5	46	48	50	52	54	56	57.5	59.5	61.5	63.8	66	68.5	71	74.5	78	82.7	89.6	150
PP	FEMALES	Baseline (no longitudinal)		pp_v1_nolong	mmHg	188004	56.0522	14.8653	53.5	19.5	144.512	0.879426	19.5	36.5	39.5	41.5	43.5	45	47	48.5	50	52	53.5	55.5	57.5	59.5	62	64.5	67.5	71.5	76.5	84	144.512
PP	FEMALES	Baseline (longitudinal)		pp_v1_long	mmHg	21550	54.1177	13.8375	51.5	22	138	0.931337	22	36	39	41	42.5	44	45.5	47	48.5	50	51.5	53.5	55	57.5	59.5	62	64.5	68.5	73	80.5	138
PP	FEMALES	Follow-up (longitudinal)		pp_v2x	mmHg	23607	60.2004	15.7526	58	17	154.739	0.811274	17	38.5	42	44.5	46.5	48.5	50.5	52	54	56	58	60	62	64.45	66.5	69.5	72.5	76.5	81.5	89.5	154.739
PP	FEMALES	Longitudinal		pp_diff	mmHg	21550	5.90829	12.0648	5.5	-59	78	0.322786	-59	-12.5	-8	-5.5	-3.5	-2	0	1.5	2.5	4	5.5	6.5	8	9.5	11	13	15	17.5	21	26.5	78
PP	FEMALES	Longitudinal		pp_change	(mmHg) per yr	21550	0.809021	2.0845	0.772727	-18	16.1667	0.112182	-18	-2.4	-1.5	-0.916667	-0.5625	-0.272727	0	0.2	0.388889	0.590909	0.772727	1	1.16667	1.375	1.6	1.85714	2.18182	2.57143	3.11111	4.1	16.1667
PP	MALES	Baseline		pp_v1	mmHg	178846	58.4322	13.258	56.5	22	138	0.863777	22	40.5	43.5	45.5	47.5	49	50.5	52	53.5	55	56.5	58	59.5	61.5	63.5	66	68.5	72	76.5	83	138
PP	MALES	Repeat		pp_v2	mmHg	8915	60.7617	13.6628	59	22	140.5	0.759678	22	42	45	47.5	49	51	52.5	54	55.5	57.5	59	60.5	62.5	64.5	66.5	69	71.5	74.5	79	86	140.5
PP	MALES	Imaging-1		pp_v3	mmHg	16179	63.3998	14.4536	61.5	23.5	150	0.708525	23.5	43	46.5	49	51	53	54.5	56.5	58	60	61.5	63.5	65.5	67.5	69.5	72	74.5	78	82.5	90	150
PP	MALES	Imaging-2		pp_v4	mmHg	1796	63.9053	14.5329	62	30	133	0.799994	30	44	47	49.5	51.5	53.5	55	57	58.5	60	62	63.5	65.5	68	70	72	75	79	83	90.5	133
PP	MALES	Baseline (no longitudinal)		pp_v1_nolong	mmHg	158252	58.5808	13.3499	56.5	22	138	0.857809	22	40.5	43.5	45.5	47.5	49	50.5	52	53.5	55	56.5	58	60	61.5	63.85	66	69	72	76.5	83.5	138
PP	MALES	Baseline (longitudinal)		pp_v1_long	mmHg	20594	57.2909	12.4704	55.5	23	138	0.887801	23	40.5	43.5	45.5	47	48.5	50	51.5	52.5	54	55.5	57	58.5	60	62	64	66.5	70	74	80.5	138
PP	MALES	Follow-up (longitudinal)		pp_v2x	mmHg	22428	62.485	14.2609	60.5	22	144.5	0.731205	22	42.5	46	48.5	50.5	52	54	55.5	57.5	59	60.5	62.5	64.5	66.5	68.5	71	73.5	77	81.5	88.5	144.5
PP	MALES	Longitudinal		pp_diff	mmHg	20594	5.12008	11.7934	4.5	-60.5	79.5	0.206995	-60.5	-13	-8.5	-6	-4	-2.5	-1	0.5	2	3.5	4.5	6	7.5	9	10.5	12	14	16.5	20	25	79.5
PP	MALES	Longitudinal		pp_change	(mmHg) per yr	20594	0.679845	2.03276	0.6875	-16.25	17.1667	-0.203222	-16.25	-2.5	-1.58333	-1	-0.666667	-0.375	-0.125	0.1	0.3	0.5	0.6875	0.875	1.07143	1.28571	1.5	1.75	2.05556	2.41726	3	3.875	17.1667
PP	ALL	Longitudinal		pp_change	(mmHg) per yr	42144	0.745882	2.06038	0.727273	-18	17.1667	-0.0336753	-18	-2.5	-1.5	-1	-0.611111	-0.333333	-0.0833333	0.142857	0.333333	0.539583	0.727273	0.916667	1.125	1.33333	1.55056	1.8	2.125	2.5	3	4	17.1667
PP	ALL	Baseline (no longitudinal)		pp_v1_nolong	mmHg	346256	57.2079	14.2487	55	19.5	141.985	0.837033	19.5	38	41	43	45	47	48.5	50	52	53.5	55	57	58.5	60.5	63	65.5	68.5	72	76.5	84	141.985
PP	ALL	Follow-up (longitudinal)		pp_v2x	mmHg	46035	61.3134	15.0873	59.5	17	153.062	0.751817	17	40.5	44	46.5	48.5	50.5	52	54	56	57.5	59.5	61	63	65.5	67.5	70	73	77	81.5	89	153.062
PP	ALL	Baseline		pp_v1	mmHg	388400	57.0408	14.1551	55	19.5	141.985	0.842439	19.5	37.5	41	43	45	47	48.5	50	51.5	53.5	55	56.5	58.5	60.5	62.5	65	68	71.5	76	83.5	141.985
SBP	ALL	Repeat		sbp_v2	mmHg	18176	143.025	20.481	141.5	84.5	236.5	0.417301	84.5	112.5	118	122	125	128	131	133.5	136	139	141.5	144	147	150	153	156.5	160.5	165	170.5	179	236.5
SBP	ALL	Imaging-1		sbp_v3	mmHg	33085	143.187	20.8686	141.5	81.5	252.5	0.427791	81.5	112	117.5	121.5	125	128	131	133.5	136	138.5	141.5	144.5	147	150	153.5	157	160.5	165	171	179.5	252.5
SBP	ALL	Imaging-2		sbp_v4	mmHg	3673	145.044	20.9359	143	83.5	231.5	0.459894	83.5	114	119.5	123.5	127	129.5	132.5	135	137.5	140.5	143	146.5	149	152.5	155	158.5	162	167.5	173	182	231.5
SBP	ALL	Baseline (longitudinal)		sbp_v1_long	mmHg	42144	139.023	19.7698	137	84	245	0.540504	84	110	115.5	119	122	124.5	127	129.5	132	134.5	137	139.5	142	145	148	151.5	155.5	160	166	174.5	245
SBP	ALL	Longitudinal		sbp_diff	mmHg	42144	4.18278	15.7393	4	-98.5	102.5	0.109798	-98.5	-20.5	-14.5	-10.5	-8	-5.5	-3.5	-1.5	0	2	4	5.5	7.5	9.5	11.5	13.5	16	19.5	23.5	30.5	102.5
SBP	FEMALES	Baseline		sbp_v1	mmHg	209554	138.375	21.1425	136	72	262	0.579904	72	108.5	113	116.5	119.5	122.5	125	128	130.5	133	136	138.5	141.5	145	148	152	156	161	167.5	176.5	262
SBP	FEMALES	Repeat		sbp_v2	mmHg	9261	140.618	21.522	138.5	87	232	0.494241	87	109	114.5	118.5	121.5	124.5	127.5	130.5	133	136	138.5	141.5	144.5	147.5	151	154.5	159	164	169.5	178.5	232
SBP	FEMALES	Imaging-1		sbp_v3	mmHg	16906	139.251	21.3273	137	81.5	252.5	0.555739	81.5	108.5	113.5	117.5	120.5	123.5	126.5	129	131.5	134	137	140	143	146	149.5	153	157	162	168	177.5	252.5
SBP	FEMALES	Imaging-2		sbp_v4	mmHg	1877	141.55	21.2969	139	93.5	231.5	0.570293	93.5	111.4	116	119.5	123	125.5	128.5	131	133.5	136	139	142	145.5	148	152	155.5	159.5	164.5	170.5	179.5	231.5
SBP	FEMALES	Baseline (no longitudinal)		sbp_v1_nolong	mmHg	188004	138.753	21.2215	136.5	72	262	0.569666	72	108.5	113.5	117	120	123	125.5	128.5	131	133.5	136.5	139	142	145.5	148.5	152.5	156.5	161.5	167.5	177	262
SBP	FEMALES	Baseline (longitudinal)		sbp_v1_long	mmHg	21550	135.07	20.1409	132	84	245	0.65954	84	107	111.5	115	117.5	120.5	122.5	125	127.5	129.5	132	135	137.5	140.5	144	147.5	152	156.5	163	172	245
SBP	FEMALES	Follow-up (longitudinal)		sbp_v2x	mmHg	23607	140.067	21.4717	138	81.5	252.5	0.530482	81.5	109	114	118	121.5	124	127	130	132.5	135	138	140.5	143.5	147	150	154	158	163	169	178	252.5
SBP	FEMALES	Longitudinal		sbp_diff	mmHg	21550	4.7648	15.8312	4.5	-98.5	102.5	0.150603	-98.5	-20	-14	-10.5	-7.5	-5	-3	-1	0.5	2.5	4.5	6	8	10	12	14	17	20	24.5	31.5	102.5
SBP	FEMALES	Longitudinal		sbp_change	(mmHg) per yr	21550	0.644763	2.77732	0.625	-19.7	26.1667	0.0490953	-19.7	-3.70786	-2.4	-1.7	-1.18182	-0.8	-0.5	-0.166667	0.111111	0.375	0.625	0.875	1.13636	1.42857	1.72222	2.08333	2.5	3	3.75	5	26.1667
SBP	MALES	Baseline		sbp_v1	mmHg	178846	145.254	19.331	143.5	76.5	261.243	0.532293	76.5	117	122	125.5	128.5	131	133.5	136	138.5	141	143.5	146	148.5	151.5	154.5	157.5	161.5	165.5	171	179.5	261.243
SBP	MALES	Repeat		sbp_v2	mmHg	8915	145.526	19.0217	144	84.5	236.5	0.428681	84.5	117.5	122	125.5	129	131.5	134	136.5	139	141.5	144	146.5	149	152	154.9	158	161.5	165.5	171	179	236.5
SBP	MALES	Imaging-1		sbp_v3	mmHg	16179	147.301	19.5495	146	81.5	240.5	0.429359	81.5	118.5	123.5	127	130	133	135.5	138	140.5	143	146	148.5	151	154	157	160	163.5	168	173.5	181.5	240.5
SBP	MALES	Imaging-2		sbp_v4	mmHg	1796	148.695	19.9127	147.5	83.5	226	0.442542	83.5	120	125	128.5	131.5	134	136.5	139	142	145	147.5	150.5	152.5	155	158	160.5	165	169.875	175.5	183	226
SBP	MALES	Baseline (no longitudinal)		sbp_v1_nolong	mmHg	158252	145.527	19.4211	143.5	76.5	261.243	0.523839	76.5	117.5	122	125.5	128.5	131.5	134	136.5	138.5	141	143.5	146	149	151.5	154.5	158	161.5	166	171.5	180	261.243
SBP	MALES	Baseline (longitudinal)		sbp_v1_long	mmHg	20594	143.159	18.4906	141	91	237	0.584156	91	117	121	124.5	127.5	129.5	132	134.5	136.5	139	141	143.5	146	148.5	151.5	155	158.5	163	168	176.5	237
SBP	MALES	Follow-up (longitudinal)		sbp_v2x	mmHg	22428	146.834	19.4279	145.5	83.5	240.5	0.432789	83.5	118	123	126.5	130	132.5	135	137.5	140	143	145.5	148	150.5	153.5	156	159.5	163	167.5	173	181	240.5
SBP	MALES	Longitudinal		sbp_diff	mmHg	20594	3.57374	15.6198	3	-87	84.5	0.0626286	-87	-21	-15	-11	-8.5	-6	-4	-2	0	1.5	3	5	7	8.5	10.5	13	15.5	18.5	23	30	84.5
SBP	MALES	Longitudinal		sbp_change	(mmHg) per yr	20594	0.429196	2.73411	0.5	-22.5	19.3333	-0.353528	-22.5	-4	-2.61111	-1.85714	-1.33333	-0.9375	-0.6	-0.3	0	0.214286	0.5	0.722222	1	1.25	1.54545	1.88889	2.28571	2.8	3.5	4.65583	19.3333
SBP	ALL	Longitudinal		sbp_change	(mmHg) per yr	42144	0.539425	2.75836	0.55	-22.5	26.1667	-0.140781	-22.5	-3.83333	-2.5	-1.78571	-1.25	-0.875	-0.545455	-0.25	0	0.3	0.55	0.8	1.07143	1.33333	1.64286	2	2.4	2.9	3.625	4.83333	26.1667
SBP	ALL	Baseline (no longitudinal)		sbp_v1_nolong	mmHg	346256	141.849	20.6954	140	72	265.237	0.490589	72	111.5	116.5	120.5	123.5	126.5	129.5	132	134.5	137.5	140	142.5	145.5	148.5	151.5	155	159	164	169.5	178.5	265.237
SBP	ALL	Follow-up (longitudinal)		sbp_v2x	mmHg	46035	143.364	20.7784	141.5	81.5	252.5	0.425503	81.5	112.5	118	122	125.5	128.5	131	133.5	136.5	139	141.5	144.5	147.5	150.5	153.5	157	161	165.5	171	179.5	252.5
SBP	ALL	Baseline		sbp_v1	mmHg	388400	141.543	20.6157	139.5	72	265.237	0.497482	72	111	116.5	120.5	123.5	126.5	129	132	134.5	137	139.5	142.5	145	148	151.5	155	159	163.5	169.5	178	265.237
TG-ln	ALL	Baseline		tg_ln_v1	logn mg/dL	405326	4.90855	0.515198	4.88458	3.01846	6.90665	0.262973	3.01846	4.10837	4.25815	4.36726	4.45642	4.53639	4.61043	4.681	4.74923	4.8174	4.88458	4.95255	5.02204	5.0941	5.16992	5.25344	5.34542	5.45391	5.59137	5.79509	6.90665
TG-ln	ALL	Baseline (no longitudinal)		tg_ln_v1_nolong	logn mg/dL	390270	4.90968	0.51543	4.88525	3.01846	6.90665	0.263814	3.01846	4.10983	4.2594	4.36765	4.45745	4.53733	4.61131	4.68182	4.75	4.81812	4.88525	4.95317	5.02321	5.09519	5.17092	5.25483	5.34668	5.45533	5.59269	5.79671	6.90665
TG-ln	ALL	Longitudinal		tg_ln_change	(logn mg/dL) per yr	15056	0.00394905	0.10622	0.00444495	-0.64208	0.653575	-0.0241592	-0.64208	-0.166483	-0.124546	-0.095819	-0.0765126	-0.0592174	-0.0449645	-0.0307601	-0.0188526	-0.00719931	0.00444495	0.0163036	0.0284915	0.040226	0.053899	0.0681446	0.0852122	0.103647	0.129424	0.172121	0.653575
TG-ln	ALL	Repeat		tg_ln_v2	logn mg/dL	16161	4.89503	0.481584	4.86769	3.21083	6.88857	0.301172	3.21083	4.15529	4.29021	4.39277	4.47677	4.55425	4.62181	4.68428	4.74616	4.80949	4.86769	4.92848	4.99181	5.06097	5.13247	5.21231	5.29916	5.40208	5.52725	5.73283	6.88857
TG-ln	ALL	Follow-up (longitudinal)		tg_ln_v2x	logn mg/dL	16161	4.89503	0.481584	4.86769	3.21083	6.88857	0.301172	3.21083	4.15529	4.29021	4.39277	4.47677	4.55425	4.62181	4.68428	4.74616	4.80949	4.86769	4.92848	4.99181	5.06097	5.13247	5.21231	5.29916	5.40208	5.52725	5.73283	6.88857
TG-ln	ALL	Baseline (longitudinal)		tg_ln_v1_long	logn mg/dL	15056	4.87909	0.50827	4.8588	3.12511	6.88132	0.236766	3.12511	4.08481	4.23533	4.34223	4.42828	4.51141	4.58545	4.65606	4.71966	4.78907	4.8588	4.93104	4.99662	5.06657	5.13612	5.22525	5.31147	5.41586	5.55538	5.73998	6.88132
TG-ln	ALL	Longitudinal		tg_ln_diff	logn mg/dL	15056	0.0144731	0.418402	0.0186238	-2.08699	2.07835	-0.0985398	-2.08699	-0.6798	-0.513889	-0.401522	-0.315867	-0.25244	-0.188847	-0.132816	-0.0814098	-0.0303435	0.0186238	0.0696849	0.118585	0.171288	0.225827	0.286987	0.356749	0.435453	0.534081	0.681345	2.07835
TG-ln	FEMALES	Baseline		tg_ln_v1	logn mg/dL	219185	4.807	0.484197	4.77944	3.01846	6.90211	0.30326	3.01846	4.0622	4.20143	4.30107	4.38397	4.45642	4.52589	4.59085	4.65354	4.71649	4.77944	4.84356	4.90906	4.97666	5.05024	5.12775	5.21712	5.32104	5.45116	5.64406	6.90211
TG-ln	FEMALES	Repeat		tg_ln_v2	logn mg/dL	8019	4.8247	0.452527	4.7986	3.55745	6.7741	0.30226	3.55745	4.12411	4.25915	4.35368	4.4325	4.50458	4.56905	4.62962	4.68428	4.73998	4.7986	4.8519	4.91232	4.98013	5.05194	5.12722	5.20261	5.30048	5.42349	5.60528	6.7741
TG-ln	FEMALES	Baseline (no longitudinal)		tg_ln_v1_nolong	logn mg/dL	211705	4.80846	0.484492	4.78093	3.01846	6.90211	0.303263	3.01846	4.06372	4.20276	4.30227	4.38508	4.45745	4.52685	4.59175	4.65522	4.71807	4.78093	4.84426	4.91037	4.97849	5.05138	5.12985	5.21904	5.32277	5.45306	5.64663	6.90211
TG-ln	FEMALES	Baseline (longitudinal)		tg_ln_v1_long	logn mg/dL	7480	4.76568	0.473926	4.73844	3.21083	6.88132	0.295372	3.21083	4.03751	4.17182	4.26936	4.34797	4.41765	4.48649	4.55145	4.61394	4.67771	4.73844	4.80515	4.87177	4.94311	5.0103	5.08222	5.16335	5.26906	5.39366	5.58475	6.88132
TG-ln	FEMALES	Follow-up (longitudinal)		tg_ln_v2x	logn mg/dL	8019	4.8247	0.452527	4.7986	3.55745	6.7741	0.30226	3.55745	4.12411	4.25915	4.35368	4.4325	4.50458	4.56905	4.62962	4.68428	4.73998	4.7986	4.8519	4.91232	4.98013	5.05194	5.12722	5.20261	5.30048	5.42349	5.60528	6.7741
TG-ln	FEMALES	Longitudinal		tg_ln_diff	logn mg/dL	7480	0.0580119	0.379997	0.0600733	-1.52827	1.75355	-0.0522458	-1.52827	-0.580347	-0.422515	-0.319074	-0.247899	-0.183094	-0.127965	-0.0809666	-0.030885	0.0145183	0.0600733	0.102274	0.152737	0.200318	0.250817	0.304657	0.372442	0.44677	0.534004	0.666547	1.75355
TG-ln	FEMALES	Longitudinal		tg_ln_change	(logn mg/dL) per yr	7480	0.013986	0.0964787	0.0139291	-0.64208	0.611704	-0.0318865	-0.64208	-0.145722	-0.100049	-0.0768613	-0.0592263	-0.0435189	-0.0297578	-0.0185437	-0.0072211	0.00362218	0.0139291	0.0244109	0.0359939	0.0473185	0.0593055	0.0727835	0.0879511	0.106133	0.128695	0.165818	0.611704
TG-ln	MALES	Baseline		tg_ln_v1	logn mg/dL	186141	5.02813	0.524854	5.01618	3.02708	6.90665	0.156146	3.02708	4.18942	4.3571	4.47475	4.56997	4.65522	4.73377	4.80805	4.87921	4.94816	5.01618	5.08428	5.15316	5.22478	5.30093	5.38192	5.47296	5.5804	5.71519	5.91387	6.90665
TG-ln	MALES	Repeat		tg_ln_v2	logn mg/dL	8142	4.9643	0.499012	4.94311	3.21083	6.88857	0.24143	3.21083	4.18808	4.33297	4.44193	4.53449	4.61153	4.68264	4.75	4.82098	4.88324	4.94311	5.00053	5.07047	5.1375	5.21554	5.29472	5.38671	5.48516	5.61935	5.82008	6.88857
TG-ln	MALES	Baseline (no longitudinal)		tg_ln_v1_nolong	logn mg/dL	178565	5.0297	0.525162	5.01794	3.02708	6.90665	0.157293	3.02708	4.19076	4.35823	4.47576	4.5718	4.65606	4.73533	4.80949	4.88055	4.94941	5.01794	5.08647	5.15469	5.22621	5.30225	5.38395	5.47445	5.58207	5.71752	5.91626	6.90665
TG-ln	MALES	Baseline (longitudinal)		tg_ln_v1_long	logn mg/dL	7576	4.99106	0.516176	4.98699	3.12511	6.87136	0.12162	3.12511	4.1539	4.3248	4.44946	4.54677	4.62876	4.69729	4.76916	4.84426	4.91428	4.98699	5.04925	5.11666	5.19121	5.26906	5.33863	5.42809	5.53932	5.66767	5.85129	6.87136
TG-ln	MALES	Follow-up (longitudinal)		tg_ln_v2x	logn mg/dL	8142	4.9643	0.499012	4.94311	3.21083	6.88857	0.24143	3.21083	4.18808	4.33297	4.44193	4.53449	4.61153	4.68264	4.75	4.82098	4.88324	4.94311	5.00053	5.07047	5.1375	5.21554	5.29472	5.38671	5.48516	5.61935	5.82008	6.88857
TG-ln	MALES	Longitudinal		tg_ln_diff	logn mg/dL	7576	-0.0285139	0.44904	-0.0289329	-2.08699	2.07835	-0.0456651	-2.08699	-0.756104	-0.592255	-0.477851	-0.387874	-0.312645	-0.254649	-0.19343	-0.138693	-0.0816171	-0.0289329	0.0239537	0.0839889	0.136435	0.191938	0.264909	0.339546	0.421578	0.534095	0.699678	2.07835
TG-ln	MALES	Longitudinal		tg_ln_change	(logn mg/dL) per yr	7576	-0.00596071	0.114175	-0.00680961	-0.551673	0.653575	0.0547708	-0.551673	-0.186134	-0.142914	-0.114819	-0.0928719	-0.0756021	-0.0590609	-0.0463722	-0.0318848	-0.0189787	-0.00680961	0.00595644	0.0200591	0.0325269	0.046983	0.0631667	0.0805429	0.101681	0.130614	0.177297	0.653575
Weight	ALL	Baseline		weight_v1	kg	424199	78.2623	15.92	76.6	30	197.7	0.761458	30	55.7	59.4	62.1	64.5	66.7	68.7	70.7	72.7	74.7	76.6	78.7	80.7	82.9	85.2	87.8	90.6	94.2	98.9	106.6	197.7
Weight	ALL	Repeat		weight_v2	kg	18361	77.0709	15.4406	75.7	35.8	182.4	0.80394	35.8	55.3	58.7	61.4	63.8	65.9	67.8	69.9	71.7	73.7	75.7	77.6	79.4	81.5	83.8	86.1	88.9	92.4	96.9	104.1	182.4
Weight	ALL	Imaging-1		weight_v3	kg	41608	76.4236	15.2964	75	33	185	0.757422	33	54.6	58.1	60.9	63.2	65.4	67.4	69.3	71.2	73	75	76.8	78.8	80.9	83.1	85.6	88.3	91.7	96.2	103.4	185
Weight	ALL	Imaging-2		weight_v4	kg	3988	76.1167	14.9052	74.8	34	148.8	0.60845	34	54.6	58.1	60.8	63.04	65.3	67.2	69.3	71	73	74.8	76.7	78.6	80.7	83	85.5	88.56	91.7	95.8	101.6	148.8
Weight	ALL	Baseline (no longitudinal)		weight_v1_nolong	kg	371541	78.4039	16.0297	76.7	30	197.7	0.766164	30	55.8	59.5	62.2	64.6	66.7	68.8	70.8	72.8	74.8	76.7	78.8	80.9	83	85.4	87.9	90.9	94.5	99.3	106.9	197.7
Weight	ALL	Baseline (longitudinal)		weight_v1_long	kg	52658	77.2635	15.0859	75.9	33	192	0.698277	33	55.7	59.1	61.7	64	66.2	68.2	70.1	72.1	74	75.9	77.9	79.8	81.9	84.1	86.5	89.2	92.5	96.8	103.8	192
Weight	ALL	Follow-up (longitudinal)		weight_v2x	kg	52718	76.6949	15.3414	75.2	34.3	182.4	0.752706	34.3	54.8	58.4	61.1	63.4	65.6	67.6	69.5	71.4	73.3	75.2	77.2	79.1	81.2	83.5	85.8	88.6	92	96.5	103.6	182.4
Weight	ALL	Longitudinal		weight_diff	kg	52658	-0.569754	5.49424	-0.5	-60.6	56.5	-0.216575	-60.6	-9.2	-6.6	-5.1	-4.1	-3.3	-2.6	-2	-1.5	-0.9	-0.5	0	0.5	1.1	1.6	2.2	3	4	5.3	7.7	56.5
Weight	ALL	Longitudinal		weight_change	kg per yr	52658	-0.083614	0.900939	-0.0666667	-14.2333	11.725	-0.937456	-14.2333	-1.4	-0.96	-0.733333	-0.577778	-0.46	-0.366667	-0.281818	-0.2	-0.136364	-0.0666667	0	0.075	0.15	0.24	0.333333	0.45	0.6	0.815	1.2	11.725
Weight	FEMALES	Baseline		weight_v1	kg	229484	71.496	13.9607	69.1	70.1724	12.0091	30	196	166	1.13491	2.3313	0.0291429	30	53.4	56.3	58.4	60.2	61.8	63.3	64.8	66.2	67.6	69.1	70.7	72.4	74.2	76.2	78.6	81.4	85	89.8	97.8	196
Weight	FEMALES	Repeat		weight_v2	kg	9363	69.9195	13.3686	67.5	68.6348	11.5643	35.8	158	122.2	1.1531	2.3104	0.138158	35.8	52.6	55.5	57.5	59.1	60.7	62.1	63.4	64.9	66.2	67.5	69.01	70.7	72.3	74.4	76.8	79.3	83.1	87.4	95.1	158
Weight	FEMALES	Imaging-1		weight_v3	kg	21319	69.2212	13.2402	67.1	67.9756	11.416	33	185	152	1.17898	2.76344	0.09068	33	52	54.8	56.8	58.6	60.1	61.44	62.9	64.3	65.7	67.1	68.5	70.1	71.8	73.7	75.9	78.5	81.7	86.5	93.9	185
Weight	FEMALES	Imaging-2		weight_v4	kg	2041	68.9882	12.834	67	67.9257	11.2678	34	134.3	100.3	0.875831	1.14656	0.28408	34	51.6	54.9	57	58.5	60.1	61.4	62.6	64	65.6	67	68.5	70.2	71.5	73.6	75.9	78.7	81.6	86.8	94	134.3
Weight	FEMALES	Baseline (no longitudinal)		weight_v1_nolong	kg	202422	71.6991	14.0733	69.3	70.3724	12.1573	30	196	166	1.12956	2.31939	0.0312801	30	53.4	56.3	58.5	60.3	61.9	63.4	64.9	66.4	67.8	69.3	70.9	72.6	74.5	76.5	78.9	81.7	85.3	90.2	98.2	196
Weight	FEMALES	Baseline (longitudinal)		weight_v1_long	kg	27062	69.9774	12.988	67.8	68.7209	11.1195	33	175.2	142.2	1.14379	2.26965	0.0789517	33	53.2	55.81	57.9	59.5	61	62.3	63.7	65	66.4	67.8	69.2	70.8	72.5	74.3	76.5	79.1	82.5	87	94.7	175.2
Weight	FEMALES	Follow-up (longitudinal)		weight_v2x	kg	27091	69.5376	13.3009	67.3	68.2805	11.5643	34.3	169.7	135.4	1.1314	2.2832	0.0808107	34.3	52.3	55	57.1	58.8	60.3	61.7	63.1	64.6	65.9	67.3	68.8	70.4	72.1	74	76.3	78.9	82.3	87	94.4	169.7
Weight	FEMALES	Longitudinal		weight_diff	kg	27062	-0.438608	5.67298	-0.3	-0.365995	4.00302	-60.6	56.5	117.1	-0.378946	6.88067	0.0344851	-60.6	-9.3	-6.5	-4.9	-3.9	-3.1	-2.4	-1.9	-1.3	-0.8	-0.3	0.2	0.6	1.2	1.7	2.4	3.1	4.2	5.6	8.095	56.5
Weight	FEMALES	Longitudinal		weight_change	kg per yr	27062	-0.0727213	0.937819	-0.0454545	-0.0467037	0.584953	-14.2333	11.725	25.9583	-1.35658	18.2056	0.00570084	-14.2333	-1.44	-0.966667	-0.72	-0.555556	-0.433333	-0.34	-0.258333	-0.185714	-0.118182	-0.0454545	0.02	0.09	0.166667	0.25	0.35	0.466667	0.622222	0.842857	1.22993	11.725
Weight	MALES	Baseline		weight_v1	kg	194715	86.2368	14.3142	84.6	85.2436	12.8986	40.8	197.7	156.9	0.911312	2.0701	0.032439	40.8	66.3	69.9	72.5	74.6	76.5	78.2	79.9	81.4	83	84.6	86.2	87.9	89.7	91.7	94	96.7	100	104.4	112	197.7
Weight	MALES	Repeat		weight_v2	kg	8998	84.5124	13.8544	82.8	83.4564	12.1573	47.7	182.4	134.7	1.07	2.77451	0.146055	47.7	65.7	69	71.4	73.4	75.125	76.8	78.2	79.8	81.2	82.8	84.3	85.9	87.6	89.6	91.9	94.3	97.7	101.9	109.2	182.4
Weight	MALES	Imaging-1		weight_v3	kg	20289	83.9917	13.5594	82.3	82.9834	12.1573	47.6	179.8	132.2	0.982299	2.19579	0.095194	47.6	65.3	68.7	71	72.9	74.7	76.2	77.8	79.3	80.8	82.3	83.8	85.5	87.2	89.1	91.4	93.9	97.1	101.2	108.3	179.8
Weight	MALES	Imaging-2		weight_v4	kg	1947	83.5894	13.1658	82.1	82.7723	12.3056	49.5	148.8	99.3	0.856785	1.82384	0.298377	49.5	65.3	68.3	70.9	72.82	74.5	75.9	77.4	78.9	80.6	82.1	83.7	85.3	87.1	89.3	91.4	93.88	96.41	99.9	105.67	148.8
Weight	MALES	Baseline (no longitudinal)		weight_v1_nolong	kg	169119	86.429	14.4649	84.8	85.43	13.0469	40.8	197.7	156.9	0.905094	2.04538	0.0351738	40.8	66.2	70	72.6	74.7	76.6	78.3	80	81.6	83.2	84.8	86.4	88.1	89.9	92	94.3	97	100.3	104.9	112.4	197.7
Weight	MALES	Baseline (longitudinal)		weight_v1_long	kg	25596	84.9669	13.2057	83.5	84.0599	12.0091	47.2	192	144.8	0.913057	2.08375	0.0825421	47.2	66.5	69.8	72.2	74.2	75.9	77.5	79	80.5	82	83.5	85	86.6	88.3	90.2	92.2	94.6	97.7	101.8	108.3	192
Weight	MALES	Follow-up (longitudinal)		weight_v2x	kg	25627	84.261	13.629	82.6	83.2507	12.3056	47.6	182.4	134.8	0.999563	2.34794	0.0851361	47.6	65.5	68.9	71.2	73.1	74.9	76.5	78	79.6	81.1	82.6	84.1	85.8	87.5	89.5	91.7	94.1	97.4	101.5	108.5	182.4
Weight	MALES	Longitudinal		weight_diff	kg	25596	-0.708411	5.2953	-0.6	-0.668454	4.15128	-55.9	51.6	107.5	-0.0166485	4.95062	0.0330982	-55.9	-9.1	-6.7	-5.3	-4.3	-3.5	-2.8	-2.2	-1.6	-1.1	-0.6	-0.1	0.4	1	1.5	2.1	2.8	3.8	5.1	7.4	51.6
Weight	MALES	Longitudinal		weight_change	kg per yr	25596	-0.0951305	0.860096	-0.0888889	-0.0851234	0.594687	-8.46667	10.075	18.5417	-0.364888	9.1046	0.00537602	-8.46667	-1.36667	-0.96	-0.74	-0.6	-0.4875	-0.388889	-0.309091	-0.23	-0.157143	-0.0888889	-0.0166667	0.06	0.14	0.222222	0.316667	0.428571	0.572727	0.78	1.16667	10.075

## Sheet: ST2 Controlled power
Table S2. Controlled setting power comparison between GxAge and Change association testing. For each trait, the table shows age-effects on the trait (using baseline UKB, Table 1, Table S1), descriptives for baseline and follow-up (UKB, Table 1, Table S1), as well as power for the genetic-by-age interaction test (GxAge) and the annual change association test. Power was computed for a controlled se…
	Age effect (Y = age + C)			Descriptives											Power computation (n=200K, af=0.3, alpha=5e-8)
				Age baseline (yr)		Agediff (yr)		Y1 (baseline)		Y2 (follow up)		annual Y change
	bAge	seAge	R2age	mean	sd	mean	sd	mean	sd	mean	sd	mean	sd	r_Y1_Y2	bgxage	R2gxage	PWRgxage	R2change	PWRchange
Weight	-0.072	0.003	0.0013	55.9	7.56	7.4	2.75	77.26	15.09	76.69	15.34	-0.084	0.9	0.93	0.044	0.0002	0.81	0.00098	1
BMI	0.027	0.001	0.002	55.9	7.56	7.4	2.76	26.73	4.34	26.73	4.49	0	0.32	0.91	0.013	0.0002	0.81	0.00064	1
DBP	0.19	0.0024	0.0181	56.1	7.56	7.18	2.82	83.36	10.95	82.05	11.13	-0.21	1.58	0.68	0.032	0.0002	0.81	0.00017	0.64
SBP	0.78	0.004	0.1003	56.1	7.56	7.18	2.82	139.02	19.77	143.36	20.78	0.54	2.76	0.7	0.057	0.0002	0.81	0.00018	0.71
PP	0.77	0.0028	0.1888	56.1	7.56	7.18	2.82	55.67	13.28	61.31	15.09	0.75	2.06	0.65	0.038	0.0002	0.81	0.00015	0.48
HDL-C	0.0015	5.29e-05	0.0022	57.4	7.35	4.31	1	3.99	0.26	4.04	0.26	0.01	0.04	0.85	0.0008	0.0002	0.81	0.00016	0.56
LDL-C	0.79	0.0075	0.0319	57.4	7.35	4.31	1	147.72	35.58	151.18	36.52	0.93	7.84	0.62	0.11	0.0002	0.81	8e-05	0.06
TG	0.0066	0.000108	0.0105	57.4	7.35	4.31	1	4.88	0.51	4.9	0.48	0	0.11	0.64	0.0015	0.0002	0.81	8e-05	0.07

## Sheet: ST3 GWAS descriptives
Table S3. Descriptive summary of GWAS. Shown are descriptives of the marginal effect and gene-age interaction GWAS in cross-sectional data of UK Biobank (excluding individuals with longitudinal data) and for the annual change GWAS in longitudinal data of UK Biobank. These include number of variants after QC, sample sizes, GC lambdas, number of variants with significant marginal and gene-age inter…
Trait	numVar after QC	max N nolong	max N long	GC Lambda marginal	GC Lambda GxAge	GC Lambda Change	numVar marginal P<5e-8	numRegion marginal P<5e-8 (d>500kb)	median Marginal effect	PCA Meff	2-step alpha_GxAge	numVar signif GxAge (2-step)	numVar signif GxAge (gws or 2-step)	numRegion GxAge (d>500kb)	numLoci GxAge (r2<0.01)
weight	13169501	371541	52658	1.51	1.03	0.99	29364	248	0.287623	4019	1.24409e-05	340	348	5	5
bmi	13169370	371416	52628	1.47155	1.007	0.995362	23251	212	0.0932109	3288	1.52068e-05	326	329	6	6
hdl_ln	13168959	359117	12180	1.35354	1.01025	1.01278	46543	236	0.00514192	7869	6.35405e-06	0	0	0	0
ldl	13169662	389885	15015	1.18499	1.04227	0.988054	42386	218	0.773491	7916	6.31632e-06	0	0	0	0
tg_ln	13169621	390270	15056	1.30718	1.02223	0.998056	38227	211	0.0112348	7141	7.00182e-06	33	33	1	1
dbp	13168361	346259	42150	1.35671	1.02753	0.982145	24285	202	0.221107	3378	1.48017e-05	11	12	4	4
sbp	13168371	346256	42144	1.33234	1.01189	1.01137	17918	182	0.404052	2635	1.89753e-05	10	10	2	2
pp	13168371	346256	42144	1.28581	1.02949	1.0013	19093	179	0.283604	2568	1.94704e-05	1591	1612	25	26

## Sheet: ST4 GxAge interaction variants
Table S4. Gene-age interaction loci. The table shows the 44 significant gene-age interaction index variants identified across the 8 traits.
											Cross-sectional data (excluding individuals with longitudinal data)																Longitudinal data
Trait	Trait_LocusId	Crosstrait_LocusId	cpaid	rsid	chr	pos	NearestGene	NearestGeneDistance	ea	oa	eaf	DIR_marg_int	beta_marginal	se_marginal.GC	p_marginal.GC	beta_age	beta_g	se_g.GC	p_g.GC	beta_gxage	se_gxage.GC	p_gxage.GC	beta_g_40yr	beta_g_55yr	beta_g_70yr	n	eaf.change	beta.change	se.change.GC	p.change.GC	p.change.GC.1sided	n.change	info.nolong	INDEP.int.locusCoordinates	INDEP.int.locusSize	INDEP.int.locusNumVariants
BMI	BMI_4.1	29	16:53799296:C_T	rs9937521	16	53799296	FTO	0	C	T	0.579327	-1	-0.353207	0.01297	2.497e-163	0.045885	-0.35271	0.01309	7.238e-160	0.00609139	0.001326	4.372e-06	-0.456264	-0.358801	-0.273522	371416	0.580516	0.00337575	0.00198536	0.08907	0.0445352	52628	0.995677	16:53799269_53809247	9979	26
BMI	BMI_2.1	7	2:638838:G_GTTT	rs71392529	2	638838	TMEM18	-29134	G	GTTT	0.212679	-1	-0.229192	0.01594	7.178e-47	0.0531531	-0.228789	0.01576	9.177e-48	0.00780851	0.001606	1.158e-06	-0.361534	-0.236598	-0.127278	371416	0.21311	0.00582837	0.00242699	0.01633	0.00816443	52628	0.964025	2:613046_653874	40829	227
BMI	BMI_5.1	5	1:177885762:A_G	rs630372	1	177885762	SEC16B	-12479	G	A	0.765288	-1	-0.201953	0.0151	8.213e-41	0.0441553	-0.201169	0.01532	2.225e-39	0.00698456	0.001557	7.26e-06	-0.319907	-0.208154	-0.11037	371416	0.766311	0.00406776	0.00231824	0.07931	0.0396574	52628	0.999078	1:177855517_177899121	43605	21
BMI	BMI_6.1	15	6:50904881:A_G	rs16880854	6	50904881	TFAP2B	89555	G	A	0.83116	-1	-0.197779	0.01707	4.911e-31	0.0434373	-0.197218	0.01732	4.762e-30	0.00762716	0.001762	1.5e-05	-0.32688	-0.204845	-0.0980649	371416	0.832201	0.00601785	0.00260787	0.02102	0.0105115	52628	0.99996	6:50904881_50905650	770	3
BMI	BMI_3.1	8	2:25310860:A_T	rs564667	2	25310860	EFR3B	0	T	A	0.425954	-1	-0.12378	0.01297	1.34e-21	0.0355831	-0.124222	0.01298	1.05e-21	0.00628449	0.00132	1.932e-06	-0.231058	-0.130506	-0.0425236	371416	0.427004	0.00447301	0.00197609	0.0236	0.0118004	52628	0.996975	2:25296229_25340610	44382	30
BMI	BMI_1.1	35	19:45411941:C_T	rs429358	19	45411941	APOE	0	T	C	0.843607	1	0.120481	0.01757	7.038e-12	0.0445304	0.11825	0.01749	1.379e-11	0.0118474	0.001777	2.639e-11	-0.0831558	0.106403	0.272266	371416	0.846698	0.0138992	0.00271718	3.132e-07	1.56619e-07	52628	1	19:45386467_45428234	41768	22
DBP	DBP_2.1	12	4:81184341:A_T	rs16998073	4	81184341	FGF5	-3400	A	T	0.706598	-1	-0.475836	0.03243	9.754e-49	0.228618	-0.472851	0.03225	1.096e-48	0.0167749	0.00343	1.007e-06	-0.758024	-0.489626	-0.254777	346259	0.708197	0.00392874	0.0118531	0.7403	0.370151	42150	1	4:81162884_81184341	21458	9
DBP	DBP_4.1	6	1:243498108:A_G	rs12065580	1	243498108	SDCCAG8	0	A	G	0.299153	1	0.316926	0.03231	1.045e-22	0.210091	0.322887	0.03217	1.047e-23	0.0148533	0.003424	1.437e-05	0.0703809	0.308034	0.51598	346259	0.294088	-0.000987993	0.0118593	0.9336	0.533197	42150	0.998316	1:243498108_243498108	1	1
DBP	DBP_3.1	17	7:45966264:T_TC	7:45966264_TC_T	7	45966264	IGFBP3	5393	T	TC	0.296572	1	0.187148	0.03324	1.796e-08	0.209623	0.18053	0.03303	4.615e-08	0.0152388	0.003495	1.298e-05	-0.0785296	0.165291	0.378634	346259	0.294529	-0.00929526	0.0121096	0.4427	0.778636	42150	0.949997	7:45966264_45966264	1	1
DBP	DBP_1.1	36	19:55221757:A_G	rs45470491	19	55221757	LILRP2	0	G	A	0.0170553	-1	-0.172084	0.121	0.155	0.216439	-0.168065	0.1195	0.1595	0.0681802	0.0125	4.87e-08	-1.32713	-0.236245	0.718278	346259	0.0171888	0.0347916	0.0441873	0.4311	0.215534	42150	0.886782	19:55221757_55221757	1	1
PP	PP_1.1	21	7:106414069:G_T	rs2392929	7	106414069	PIK3CG	-91653	G	T	0.198135	1	0.966911	0.04545	2.059e-100	0.867666	0.928554	0.0429	6.81e-104	0.0467659	0.004474	1.417e-25	0.133534	0.881788	1.53651	346256	0.195591	0.0364771	0.01774	0.03979	0.0198813	42144	1	7:106403404_106457975	54572	35
PP	PP_13.1	26	11:130268147:C_G	rs4937515	11	130268147	ADAMTS8	-6670	G	C	0.405437	1	0.611872	0.03721	9.489e-61	0.90893	0.595435	0.03483	1.593e-65	0.0189414	0.003627	1.771e-07	0.273431	0.576494	0.841673	346256	0.402912	0.0204456	0.01445	0.157	0.0785459	42144	0.985218	11:130266117_130282078	15962	12
PP	PP_2.1	18	7:46008110:A_G	rs11977526	7	46008110	IGFBP3	47239	G	A	0.598367	1	0.473336	0.03708	2.566e-37	0.909849	0.491093	0.03445	4.119e-46	0.0288572	0.00359	9.085e-16	0.0005206	0.462236	0.866237	346256	0.59967	0.0415443	0.01432	0.003722	0.00185905	42144	1	7:45955029_46144606	189578	72
PP	PP_3.1	11	3:41882697:A_G	rs190379045	3	41882697	ULK4	0	G	A	0.882043	1	0.712215	0.05936	3.664e-33	0.896657	0.729073	0.05496	3.622e-40	0.0433972	0.005729	3.603e-14	-0.0086794	0.685676	1.29324	346256	0.882955	0.0394608	0.02319	0.08881	0.0444124	42144	0.896811	3:41750260_42069453	319194	866
PP	PP_23.1	30	16:83045790:A_G	rs7500448	16	83045790	CDH13	0	A	G	0.74636	1	0.445235	0.04201	3.061e-26	0.895806	0.442014	0.03907	1.14e-29	0.0181248	0.004077	8.776e-06	0.133892	0.423889	0.677636	346256	0.746826	0.0310393	0.01627	0.05643	0.0282109	42144	0.982981	16:83045790_83045790	1	1
PP	PP_5.1	33	18:43097750:A_C	rs7236548	18	43097750	SLC14A2	0	A	C	0.183112	1	0.495436	0.04701	5.729e-26	0.875438	0.478636	0.04425	2.869e-27	0.0298005	0.004615	1.069e-10	-0.0279725	0.448835	0.866043	346256	0.183115	0.051905	0.01822	0.004381	0.00219427	42144	0.99012	18:43060588_43133412	72825	62
PP	PP_15.1	20	7:92286918:A_G	rs60814640	7	92286918	CDK6	0	A	G	0.656977	1	0.380779	0.03837	3.318e-23	0.899673	0.383842	0.03578	7.553e-27	0.0191716	0.003739	2.929e-07	0.0579248	0.36467	0.633073	346256	0.65881	0.0313272	0.01498	0.03656	0.018252	42144	0.993238	7:92233759_92286918	53160	12
PP	PP_19.1	34	19:2161443:A_G	rs8102624	19	2161443	DOT1L	-2704	A	G	0.0720059	1	0.679182	0.07014	3.552e-22	0.881807	0.681839	0.066	5.084e-25	0.0316785	0.006852	3.783e-06	0.143305	0.65016	1.09366	346256	0.0718899	0.072679	0.02731	0.007794	0.00389245	42144	0.998103	19:2161443_2246652	85210	4
PP	PP_4.1	27	15:48716853:C_T	rs2015637	15	48716853	FBN1	0	T	C	0.900813	1	0.552626	0.06059	7.419e-20	0.894995	0.53914	0.0562	8.496e-22	0.0430565	0.005869	2.189e-13	-0.192821	0.496083	1.09887	346256	0.902908	0.0763952	0.02384	0.001355	0.000676494	42144	0.997205	15:48691494_48944563	253070	74
PP	PP_11.1	32	17:60765043:C_T	rs3786130	17	60765043	MRC2	0	C	T	0.425533	1	0.294032	0.03674	1.21e-15	0.870313	0.305681	0.03441	6.406e-19	0.0190658	0.003576	9.706e-08	-0.0184376	0.286615	0.553536	346256	0.427656	-0.0194128	0.01422	0.1722	0.913901	42144	0.995399	17:60755746_60771108	15363	11
PP	PP_21.1	16	7:19031935:C_T	rs11984041	7	19031935	HDAC9	0	T	C	0.0964662	1	0.473113	0.06148	1.406e-14	0.881128	0.485386	0.0581	6.612e-17	0.0277758	0.006046	4.352e-06	0.0131974	0.45761	0.846471	346256	0.0958737	-0.0115376	0.02383	0.6283	0.685865	42144	1	7:19028757_19052733	23977	4
PP	PP_6.1	25	11:117266754:A_C	rs693147	11	117266754	CEP164	0	A	C	0.376178	1	0.276662	0.03746	1.52e-13	0.915274	0.285119	0.0351	4.521e-16	0.0229445	0.003661	3.675e-10	-0.104937	0.262175	0.583398	346256	0.381498	0.00823075	0.01447	0.5694	0.284741	42144	0.999212	11:117202146_117291793	89648	27
PP	PP_20.1	9	2:56102744:A_G	rs11899888	2	56102744	EFEMP1	0	A	G	0.841571	1	0.36806	0.04997	1.755e-13	0.893664	0.340602	0.04672	3.093e-13	0.0224614	0.004872	4.026e-06	-0.0412418	0.318141	0.6326	346256	0.840793	-0.0327188	0.01938	0.09142	0.954321	42144	0.988398	2:55998449_56102744	104296	3
PP	PP_8.1	13	6:27016373:A_ATT	6:27016373_ATT_A	6	27016373	LINC00240	24620	ATT	A	0.16113	1	0.362792	0.05135	1.598e-12	0.937715	0.357531	0.04862	1.919e-13	0.0306688	0.00507	1.452e-09	-0.163839	0.326862	0.756225	346256	0.163789	0.0165552	0.01975	0.402	0.200949	42144	0.921924	6:25684606_27498581	1813976	297
PP	PP_22.1	31	17:7571752:G_T	rs78378222	17	7571752	TP53	0	T	G	0.987335	1	1.12418	0.1656	1.118e-11	0.888337	1.17318	0.149	3.415e-15	0.0703589	0.01569	7.353e-06	-0.0229213	1.10282	2.08785	346256	0.987566	0.0390254	0.06479	0.5469	0.273475	42144	0.958958	17:7571752_7571752	1	1
PP	PP_12.1	1	1:9434969:C_T	rs2871651	1	9434969	SPSB1	5379	C	T	0.575219	1	0.243397	0.03685	3.956e-11	0.902585	0.251429	0.03445	2.918e-13	0.0191042	0.003595	1.069e-07	-0.0733424	0.232325	0.499784	346256	0.576743	-0.0116947	0.01433	0.4146	0.792778	42144	0.990407	1:9434969_9443971	9003	22
PP	PP_18.2	2	1:56632563:C_CA	rs545967728	1	56632563	PPAP2B	-327855	CA	C	0.381198	1	0.247658	0.03757	4.365e-11	0.873729	0.237354	0.03519	1.528e-11	0.0164896	0.003675	7.23e-06	-0.0429692	0.220864	0.451719	346256	0.38009	-0.0321762	0.01462	0.02774	0.986126	42144	0.989104	1:56576924_56638390	61467	13
PP	PP_24.1	10	2:85491365:C_T	rs11689667	2	85491365	TCF7L1	0	T	C	0.544312	1	0.226054	0.03656	6.26e-10	0.90066	0.234285	0.03419	7.219e-12	0.0154535	0.003553	1.368e-05	-0.0284245	0.218831	0.43518	346256	0.545014	0.00612855	0.0142	0.666	0.33302	42144	0.990457	2:85490112_85491747	1636	3
PP	PP_14.1	14	6:36638636:A_G	rs1321309	6	36638636	PANDAR	-2761	A	G	0.50593	1	0.211132	0.03629	5.943e-09	0.867661	0.208861	0.03392	7.379e-10	0.0184427	0.003539	1.873e-07	-0.104665	0.190418	0.448616	346256	0.506262	-0.00961015	0.01406	0.4944	0.752858	42144	0.998523	6:36638636_36644498	5863	3
PP	PP_18.1	3	1:56964310:C_CT	rs559651197	1	56964310	PPAP2B	0	C	CT	0.898984	1	0.347047	0.06143	1.605e-08	0.892012	0.359193	0.05694	2.821e-10	0.0277638	0.005913	2.664e-06	-0.112792	0.331429	0.720122	346256	0.900576	0.0338384	0.02395	0.1576	0.078846	42144	0.962162	1:56964310_56964310	1	1
PP	PP_16.1	24	10:114808902:G_T	rs12255372	10	114808902	TCF7L2	0	T	G	0.2873	1	0.223235	0.04001	2.418e-08	0.875156	0.215859	0.0374	7.868e-09	0.0196765	0.003906	4.73e-07	-0.118641	0.196182	0.471653	346256	0.29054	0.00876849	0.01549	0.5714	0.285672	42144	1	10:114754071_114817009	62939	35
PP	PP_25.1	28	15:81001829:C_CA	rs143256413	15	81001829	ABHD17C	0	CA	C	0.584676	1	0.206343	0.03718	2.852e-08	0.868107	0.198662	0.03462	9.528e-09	0.015668	0.003608	1.406e-05	-0.067694	0.182994	0.402346	346256	0.583456	-0.0221998	0.01435	0.1218	0.939071	42144	0.97956	15:81001829_81001829	1	1
PP	PP_17.1	4	1:169092833:A_T	rs12565665	1	169092833	ATP1B1	0	A	T	0.488932	1	0.20321	0.03688	3.578e-08	0.904277	0.184324	0.03443	8.643e-08	0.017588	0.003583	9.193e-07	-0.114672	0.166736	0.412968	346256	0.486296	0.01537	0.01428	0.2819	0.14089	42144	0.96912	1:169088388_169112856	24469	32
PP	PP_7.1	19	7:73463729:C_T	rs111064941	7	73463729	ELN	0	C	T	0.467566	1	0.166173	0.03649	5.271e-06	0.866166	0.143117	0.03413	2.756e-05	0.0216281	0.003565	1.304e-09	-0.224561	0.121489	0.424282	346256	0.469562	-0.0107049	0.01411	0.4482	0.775976	42144	0.993079	7:73413339_73470714	57376	11
PP	PP_10.1	23	10:30165983:C_T	rs7096778	10	30165983	KIAA1462	-135745	T	C	0.411095	-1	-0.065337	0.03688	0.07643	0.910445	-0.0635815	0.03454	0.06564	0.020276	0.003611	1.96e-08	-0.408274	-0.0838575	0.200006	346256	0.4134	0.00891545	0.01431	0.5332	0.266635	42144	0.998155	10:30165983_30170487	4505	7
PP	PP_9.1	22	8:124607159:C_T	rs34557926	8	124607159	KLHL38	-50755	T	C	0.361073	-1	-0.00548216	0.03787	0.8849	0.871293	-0.00448361	0.03545	0.8994	0.0209712	0.003719	1.705e-08	-0.360994	-0.0254548	0.268142	346256	0.361567	0.0222345	0.01468	0.1299	0.0649354	42144	0.991096	8:124607159_124608614	1456	3
SBP	SBP_1.1	21	7:106414069:G_T	rs2392929	7	106414069	PIK3CG	-91653	G	T	0.198135	1	0.909489	0.06673	2.716e-42	1.09071	0.862127	0.06415	3.566e-41	0.035069	0.00648	6.244e-08	0.265954	0.827058	1.31802	346256	0.195591	0.0211325	0.0239	0.3767	0.188293	42144	1	7:106410777_106419296	8520	8
SBP	SBP_2.1	28	15:81017830:C_CATT	rs146595856	15	81017830	ABHD17C	0	CATT	C	0.607654	1	0.364006	0.05465	2.718e-11	1.07438	0.360968	0.05214	4.423e-12	0.0251475	0.005254	1.701e-06	-0.0665395	0.335821	0.687885	346256	0.605987	-0.0364663	0.01938	0.05986	0.970058	42144	0.996335	15:81001829_81017830	16002	2
TG	TG_1.1	35	19:45411941:C_T	rs429358	19	45411941	APOE	0	T	C	0.843889	-1	-0.0303476	0.001689	3.367e-72	0.014742	-0.0314895	0.001683	4.523e-78	0.00171669	0.0001856	2.222e-20	-0.0606732	-0.0332062	-0.00917253	390270	0.84365	0.000721624	0.00166578	0.6649	0.332433	15056	1	19:45386467_45428234	41768	33
Weight	Weight_3.1	29	16:53799296:C_T	rs9937521	16	53799296	FTO	0	C	T	0.579327	-1	-0.984201	0.03865	4.66e-143	-0.0147908	-0.984803	0.03895	5.238e-141	0.0201496	0.003981	4.159e-07	-1.32735	-1.00495	-0.722858	371541	0.580503	0.0111933	0.0055772	0.04475	0.0223762	52658	0.995679	16:53798319_53831771	33453	62
Weight	Weight_2.1	7	2:638838:G_GTTT	rs71392529	2	638838	TMEM18	-29134	G	GTTT	0.212687	-1	-0.700331	0.04748	3.108e-49	0.010428	-0.701355	0.04698	2.091e-50	0.0266145	0.004832	3.626e-08	-1.1538	-0.727969	-0.355366	371541	0.213073	0.0191198	0.00681841	0.005045	0.00252252	52658	0.964029	2:605176_653874	48699	235
Weight	Weight_4.1	15	6:50847486:A_C	rs62405439	6	50847486	TFAP2B	32160	C	A	0.831318	-1	-0.572805	0.05095	2.531e-29	-0.022602	-0.572618	0.05163	1.392e-28	0.0263603	0.005305	6.725e-07	-1.02074	-0.598978	-0.229934	371541	0.832426	0.018188	0.00732973	0.01309	0.00654335	52658	0.999787	6:50788778_50940677	151900	36
Weight	Weight_1.1	35	19:45411941:C_T	rs429358	19	45411941	APOE	0	T	C	0.843624	1	0.315447	0.05235	1.689e-09	-0.0212919	0.319818	0.0521	8.306e-10	0.0326443	0.005336	9.509e-10	-0.235135	0.287174	0.744194	371541	0.84668	0.040802	0.00763127	8.958e-08	4.47898e-08	52658	1	19:45392254_45427125	34872	12
Weight	Weight_5.1	13	6:26569135:C_T	rs36162392	6	26569135	HMGN4	21971	T	C	0.878178	-1	-0.318676	0.05831	4.618e-08	-0.0246192	-0.319325	0.05937	7.521e-08	0.027879	0.006089	4.684e-06	-0.793268	-0.347204	0.043102	371541	0.876515	0.0144663	0.00833376	0.08259	0.0412937	52658	0.997324	6:26529890_26569135	39246	3

## Sheet: ST5 Gene prio
Table S5. Gene prioritization by DEPICT and FUMA at 44 genetic-by-age interaction loci. Based on significant genetic-by-age interaction variants (either PGxAge<5x10-8 or by 2-step approach: marginal P<5x10-8, then PGxAge<0.07/Meff, with Meff being the effective number of independent marginal effects), the table shows gene prioritization results by DEPICT and FUMA.
				DEPICT prio		FUMA prio
Trait	Gene symbol	PrioMethod	ensg	P	FDR<5%	pLI	ncRVIS	posMapSNPs	posMapMaxCADD	eqtlMapSNPs	eqtlMapminP	eqtlMapminQ	eqtlMapts	eqtlDirection	ciMap	ciMapts	IndSigSNPs
pulse pressure	CDH13	FUMA & DEPICT	ENSG00000140945	0.00470711	Yes	NA	-0.348066	8	11.18	8	1.75022e-28	2.11425e-26	GTEx/v8/Artery_Aorta:GTEx/v8/Artery_Tibial	+	Yes	Aorta	rs7500448
pulse pressure	CDKN1A	FUMA & DEPICT	ENSG00000124762	0.00888615	Yes	0.0272026	-0.171688	6	14.68	0	NA	NA	NA	NA	No	NA	rs1321309
pulse pressure	DOT1L	FUMA & DEPICT	ENSG00000104885	0.00050761	Yes	0.999989	-1.47292	10	9.937	9	2.82251e-07	5.19408e-10	GTEx/v8/Artery_Tibial	+	No	NA	rs8102624
pulse pressure	EFEMP1	FUMA & DEPICT	ENSG00000115380	0.0106671	Yes	0.999786	1.00184	5	4.437	0	NA	NA	NA	NA	Yes	Aorta	rs11899888
pulse pressure	FBN1	FUMA & DEPICT	ENSG00000166147	0.00654648	Yes	1	0.213406	63	18.62	0	NA	NA	NA	NA	Yes	Aorta	rs2015637
pulse pressure	FBXO32	FUMA & DEPICT	ENSG00000156804	0.00222274	Yes	0.972568	0.0163737	0	0	0	NA	NA	NA	NA	Yes	Aorta	rs34557926
pulse pressure	IGFBP3	FUMA & DEPICT	ENSG00000146674	0.00348983	Yes	0.362252	NA	6	11.35	31	1.16184e-05	0.00250945	GTEx/v8/Artery_Aorta:GTEx/v8/Artery_Tibial	+	No	NA	rs11977526
pulse pressure	KIAA1462	FUMA & DEPICT	ENSG00000165757	0.0121216	Yes	0.104294	1.08008	0	0	7	1.07499e-06	6.07683e-07	GTEx/v8/Artery_Tibial	+	No	NA	rs7096778
pulse pressure	MRC2	FUMA & DEPICT	ENSG00000011028	0.000612629	Yes	0.985888	-1.2794	10	11.38	10	1.90365e-12	2.18824e-08	GTEx/v8/Artery_Aorta:GTEx/v8/Artery_Tibial	-	No	NA	rs3786130
pulse pressure	SPSB1	FUMA & DEPICT	ENSG00000171621	0.00680476	Yes	0.709596	0.615743	6	17.34	0	NA	NA	NA	NA	No	NA	rs2871651
pulse pressure	TCF7L1	FUMA & DEPICT	ENSG00000152284	0.00104846	Yes	0.753752	NA	32	14.82	30	4.07217e-30	1.77046e-24	GTEx/v8/Artery_Aorta:GTEx/v8/Artery_Tibial	-	No	NA	rs11689667
pulse pressure	ATP6V0E1P2	DEPICT-only	ENSG00000223513	0.000189807	Yes	NA	NA	NA	NA	NA	NA	NA	NA	NA	NA	NA	NA
pulse pressure	ABHD17C	FUMA-only	ENSG00000136379	NA	No	0.840829	0.10123	4	7.047	0	NA	NA	NA	NA	No	NA	rs143256413
SBP	ABHD17C	FUMA-only	ENSG00000136379	NA	NA	0.840829	0.10123	2	2.587	1	2.20625e-05	4.01455e-05	GTEx/v8/Heart_Atrial_Appendage	+	Yes	Left_Ventricle	rs146595856
Weight	ABT1	FUMA-only	ENSG00000146109	NA	NA	0.0271056	0.104221	17	13.55	0	NA	NA	NA	NA	No	NA	rs36162392
pulse pressure	AC011294.3	FUMA-only	ENSG00000233539	NA	No	NA	NA	0	0	0	NA	NA	NA	NA	Yes	Aorta	rs11977526
pulse pressure	ADAMTS8	FUMA-only	ENSG00000134917	NA	No	1.05565e-08	-0.530041	12	16.91	12	1.2063e-07	0.000557214	GTEx/v8/Artery_Aorta:GTEx/v8/Artery_Tibial	-	No	NA	rs4937515
BMI	ADCY3	FUMA-only	ENSG00000138031	NA	NA	0.0013793	-0.638879	0	0	27	2.93217e-06	1.91766e-16	GTEx/v8/Adipose_Subcutaneous	-	No	NA	rs564667
DBP	ADSS	FUMA-only	ENSG00000035687	NA	NA	0.82287	-0.514647	0	0	0	NA	NA	NA	NA	Yes	Left_Ventricle	rs12065580
DBP	AL590483.1	FUMA-only	ENSG00000268146	NA	NA	NA	NA	0	0	0	NA	NA	NA	NA	Yes	Left_Ventricle	rs12065580
pulse pressure	AMH	FUMA-only	ENSG00000104899	NA	No	4.89547e-05	0.0588778	0	0	7	5.71175e-10	8.07546e-52	GTEx/v8/Artery_Aorta:GTEx/v8/Artery_Tibial	-	No	NA	rs8102624
pulse pressure	AP3D1	FUMA-only	ENSG00000065000	NA	No	0.798003	-0.848592	4	9.937	11	6.91358e-11	9.15052e-24	GTEx/v8/Artery_Tibial	-	No	NA	rs8102624
BMI	APOC1	FUMA-only	ENSG00000130208	NA	NA	0.0507383	-0.105569	1	12.64	0	NA	NA	NA	NA	No	NA	rs429358
Weight	APOC1	FUMA-only	ENSG00000130208	NA	NA	0.0507383	-0.105569	1	12.64	0	NA	NA	NA	NA	No	NA	rs429358
TG_ln	APOC1	FUMA-only	ENSG00000130208	NA	NA	0.0507383	-0.105569	1	12.64	0	NA	NA	NA	NA	No	NA	rs429358
TG_ln	APOC2	FUMA-only	ENSG00000234906	NA	NA	0.0227961	0.388733	0	0	0	NA	NA	NA	NA	Yes	Liver	rs429358
TG_ln	APOC4	FUMA-only	ENSG00000267467	NA	NA	0.000150692	0.337274	0	0	0	NA	NA	NA	NA	Yes	Liver	rs429358
TG_ln	APOC4-APOC2	FUMA-only	ENSG00000224916	NA	NA	NA	NA	0	0	0	NA	NA	NA	NA	Yes	Liver	rs429358
BMI	APOE	FUMA-only	ENSG00000130203	NA	NA	0.0345336	-0.237445	1	12.64	0	NA	NA	NA	NA	No	NA	rs429358
Weight	APOE	FUMA-only	ENSG00000130203	NA	NA	0.0345336	-0.237445	1	12.64	0	NA	NA	NA	NA	No	NA	rs429358
TG_ln	APOE	FUMA-only	ENSG00000130203	NA	NA	0.0345336	-0.237445	1	12.64	0	NA	NA	NA	NA	No	NA	rs429358
Weight	BTN1A1	FUMA-only	ENSG00000124557	NA	NA	1.14088e-09	-0.329705	9	9.839	0	NA	NA	NA	NA	No	NA	rs36162392
Weight	BTN2A1	FUMA-only	ENSG00000112763	NA	NA	1.07468e-18	0.260571	14	23.7	0	NA	NA	NA	NA	No	NA	rs36162392
Weight	BTN2A2	FUMA-only	ENSG00000124508	NA	NA	0.000150288	1.01572	26	8.783	0	NA	NA	NA	NA	No	NA	rs36162392
Weight	BTN3A1	FUMA-only	ENSG00000026950	NA	NA	8.65114e-07	1.62791	10	6.448	0	NA	NA	NA	NA	No	NA	rs36162392
Weight	BTN3A2	FUMA-only	ENSG00000186470	NA	NA	0.000124519	2.20791	74	9.653	179	1.23555e-138	2.09296e-115	GTEx/v8/Adipose_Subcutaneous:GTEx/v8/Adipose_Visceral_Omentum	+	No	NA	rs36162392
Weight	BTN3A3	FUMA-only	ENSG00000111801	NA	NA	7.19025e-10	1.09011	14	23.7	0	NA	NA	NA	NA	No	NA	rs36162392
DBP	C1orf101	FUMA-only	ENSG00000179397	NA	NA	5.88681e-07	-0.466875	0	0	0	NA	NA	NA	NA	Yes	Left_Ventricle	rs12065580
pulse pressure	CCDC71L	FUMA-only	ENSG00000253276	NA	No	0.482183	0.280853	0	0	9	3.9531e-13	8.59088e-09	GTEx/v8/Artery_Aorta	+	Yes	Aorta	rs2392929
SBP	CCDC71L	FUMA-only	ENSG00000253276	NA	NA	0.482183	0.280853	0	0	4	3.9531e-13	8.59088e-09	GTEx/v8/Artery_Aorta	+	Yes	Aorta:Left_Ventricle	rs2392929
pulse pressure	CDK6	FUMA-only	ENSG00000105810	NA	No	0.923677	-3.08722	45	16.21	0	NA	NA	NA	NA	Yes	Aorta	rs60814640
pulse pressure	CEP152	FUMA-only	ENSG00000103995	NA	No	4.42004e-21	0.395179	0	0	0	NA	NA	NA	NA	Yes	Aorta	rs2015637
pulse pressure	CEP164	FUMA-only	ENSG00000110274	NA	No	9.66879e-18	0.753352	5	6.15	3	4.02119e-05	3.37898e-10	GTEx/v8/Artery_Aorta	+	No	NA	rs693147
DBP	CEP170	FUMA-only	ENSG00000143702	NA	NA	NA	-1.48228	5	12.73	38	5.88515e-12	5.14765e-09	GTEx/v8/Heart_Atrial_Appendage:GTEx/v8/Heart_Left_Ventricle	+	No	NA	rs12065580
TG_ln	CLPTM1	FUMA-only	ENSG00000104853	NA	NA	0.980483	NA	0	0	0	NA	NA	NA	NA	Yes	Liver	rs429358
TG_ln	CTB-129P6.11	FUMA-only	ENSG00000267114	NA	NA	NA	NA	0	0	0	NA	NA	NA	NA	Yes	Liver	rs429358
BMI	DNAJC27	FUMA-only	ENSG00000115137	NA	NA	0.0482582	-1.29261	0	0	21	9.19727e-05	1.59626e-05	GTEx/v8/Adipose_Visceral_Omentum	-	No	NA	rs564667
pulse pressure	DSCAML1	FUMA-only	ENSG00000177103	NA	No	0.999999	NA	1	0.01	0	NA	NA	NA	NA	No	NA	rs693147
BMI	EFR3B	FUMA-only	ENSG00000084710	NA	NA	NA	-0.492151	28	13.09	6	1.49637e-06	0.00277859	GTEx/v8/Adipose_Visceral_Omentum	+	No	NA	rs564667
pulse pressure	EID1	FUMA-only	ENSG00000255302	NA	No	0.645355	-1.03311	0	0	0	NA	NA	NA	NA	Yes	Aorta	rs2015637
pulse pressure	ELN	FUMA-only	ENSG00000049540	NA	No	1.51996e-05	-0.802878	8	11.63	0	NA	NA	NA	NA	No	NA	rs111064941
DBP	FGF5	FUMA-only	ENSG00000138675	NA	NA	4.31893e-05	0.709603	3	11.91	5	2.5145e-08	0.00103603	GTEx/v8/Kidney_Cortex	-	No	NA	rs16998073
BMI	FTO	FUMA-only	ENSG00000140718	NA	NA	0.0113446	0.293683	88	21.4	0	NA	NA	NA	NA	No	NA	rs9937521
Weight	FTO	FUMA-only	ENSG00000140718	NA	NA	0.0113446	0.293683	88	21.4	0	NA	NA	NA	NA	No	NA	rs9937521
pulse pressure	GATAD1	FUMA-only	ENSG00000157259	NA	No	0.507483	-0.400631	0	0	5	3.55813e-05	8.20913e-09	GTEx/v8/Artery_Aorta:GTEx/v8/Artery_Tibial	+	No	NA	rs60814640
SBP	HBP1	FUMA-only	ENSG00000105856	NA	NA	0.770302	-1.07252	0	0	0	NA	NA	NA	NA	Yes	Left_Ventricle:Right_Ventricle	rs2392929
pulse pressure	HDAC9	FUMA-only	ENSG00000048052	NA	No	0.998375	-0.115887	8	14.54	0	NA	NA	NA	NA	No	NA	rs11984041
Weight	HIST1H2AG	FUMA-only	ENSG00000196787	NA	NA	0.000610464	-0.741637	1	4	0	NA	NA	NA	NA	No	NA	rs36162392
Weight	HIST1H2BJ	FUMA-only	ENSG00000124635	NA	NA	0.478842	0.308582	1	4	0	NA	NA	NA	NA	No	NA	rs36162392
Weight	HIST1H2BK	FUMA-only	ENSG00000197903	NA	NA	0.490754	-0.0430523	0	0	187	1.54482e-06	0.000333743	GTEx/v8/Adipose_Subcutaneous:GTEx/v8/Adipose_Visceral_Omentum	-	No	NA	rs36162392
Weight	HMGN4	FUMA-only	ENSG00000182952	NA	NA	0.557082	-0.351003	7	7.526	0	NA	NA	NA	NA	No	NA	rs36162392
SBP	LAMB1	FUMA-only	ENSG00000091136	NA	NA	1.7944e-06	0.0133638	0	0	0	NA	NA	NA	NA	Yes	Left_Ventricle	rs2392929
pulse pressure	MARCH10	FUMA-only	ENSG00000173838	NA	No	3.44665e-16	NA	4	11.38	0	NA	NA	NA	NA	No	NA	rs3786130
SBP	NAMPT	FUMA-only	ENSG00000105835	NA	NA	0.982566	-0.94429	0	0	0	NA	NA	NA	NA	Yes	Left_Ventricle	rs2392929
SBP	PIK3CG	FUMA-only	ENSG00000105851	NA	NA	0.563964	-0.147824	0	0	0	NA	NA	NA	NA	Yes	Left_Ventricle	rs2392929
pulse pressure	PLEKHJ1	FUMA-only	ENSG00000104886	NA	No	0.463248	-0.584346	6	9.588	10	1.50747e-14	4.36808e-27	GTEx/v8/Artery_Aorta:GTEx/v8/Artery_Tibial	+	No	NA	rs8102624
Weight	POM121L2	FUMA-only	ENSG00000158553	NA	NA	NA	0.313408	3	10.98	0	NA	NA	NA	NA	No	NA	rs36162392
BMI	POMC	FUMA-only	ENSG00000115138	NA	NA	0.000689013	-0.589633	0	0	10	2.91706e-07	1.66315e-11	GTEx/v8/Adipose_Subcutaneous:GTEx/v8/Adipose_Visceral_Omentum	+	No	NA	rs564667
pulse pressure	PPAP2B	FUMA-only	ENSG00000162407	NA	No	0.961834	-0.0493806	19	17.37	0	NA	NA	NA	NA	No	NA	rs559651197
pulse pressure	PRKAR2B	FUMA-only	ENSG00000005249	NA	No	0.995321	-0.709766	0	0	9	7.00413e-16	1.32501e-11	GTEx/v8/Artery_Aorta:GTEx/v8/Artery_Tibial	+	Yes	Aorta	rs2392929
SBP	PRKAR2B	FUMA-only	ENSG00000005249	NA	NA	0.995321	-0.709766	0	0	4	7.00413e-16	1.32501e-11	GTEx/v8/Artery_Aorta:GTEx/v8/Artery_Tibial	+	Yes	Aorta:Left_Ventricle	rs2392929
Weight	PRSS16	FUMA-only	ENSG00000112812	NA	NA	2.23792e-06	0.00884812	0	0	172	4.86201e-06	2.27254e-05	GTEx/v8/Adipose_Subcutaneous	-	No	NA	rs36162392
pulse pressure	PTCD3	FUMA-only	ENSG00000132300	NA	No	1.02556e-06	0.826215	0	0	1	0.000132341	0.0334046	GTEx/v8/Artery_Tibial	NA	No	NA	rs11689667
DBP	SDCCAG8	FUMA-only	ENSG00000054282	NA	NA	1.32893e-07	-0.422227	44	16.66	38	2.65838e-17	1.13451e-16	GTEx/v8/Artery_Aorta:GTEx/v8/Artery_Coronary:GTEx/v8/Artery_Tibial:GTEx/v8/Heart_Atrial_Appendage:GTEx/v8/Heart_Left_Ventricle	+	No	NA	rs12065580
BMI	SEC16B	FUMA-only	ENSG00000120341	NA	NA	4.43622e-13	-0.216202	7	15.31	0	NA	NA	NA	NA	No	NA	rs630372
pulse pressure	SECISBP2L	FUMA-only	ENSG00000138593	NA	No	0.101713	-0.941287	0	0	0	NA	NA	NA	NA	Yes	Aorta	rs2015637
pulse pressure	SETBP1	FUMA-only	ENSG00000152217	NA	No	0.999003	-2.18535	0	0	14	6.09383e-08	0.000195588	GTEx/v8/Artery_Aorta	+	No	NA	rs7236548
pulse pressure	SF3A2	FUMA-only	ENSG00000104897	NA	No	0.774375	0.112658	4	9.588	0	NA	NA	NA	NA	No	NA	rs8102624
pulse pressure	SLC14A2	FUMA-only	ENSG00000132874	NA	No	8.42741e-14	0.71995	15	17.35	0	NA	NA	NA	NA	No	NA	rs7236548
pulse pressure	SVIL	FUMA-only	ENSG00000197321	NA	No	0.9994	-0.110101	0	0	14	4.4276e-32	5.13336e-26	GTEx/v8/Artery_Aorta:GTEx/v8/Artery_Tibial	+	No	NA	rs7096778
pulse pressure	TCF7L2	FUMA-only	ENSG00000148737	NA	No	0.989605	0.260678	23	13.74	21	1.32478e-09	1.29196e-13	GTEx/v8/Artery_Aorta	-	No	NA	rs12255372
BMI	TFAP2B	FUMA-only	ENSG00000008196	NA	NA	0.990904	0.192212	11	19.87	0	NA	NA	NA	NA	No	NA	rs16880854
Weight	TFAP2B	FUMA-only	ENSG00000008196	NA	NA	0.990904	0.192212	11	19.87	0	NA	NA	NA	NA	No	NA	rs62405439
BMI	TOMM40	FUMA-only	ENSG00000130204	NA	NA	0.963682	NA	1	12.64	0	NA	NA	NA	NA	No	NA	rs429358
Weight	TOMM40	FUMA-only	ENSG00000130204	NA	NA	0.963682	NA	1	12.64	0	NA	NA	NA	NA	No	NA	rs429358
TG_ln	TOMM40	FUMA-only	ENSG00000130204	NA	NA	0.963682	NA	1	12.64	0	NA	NA	NA	NA	No	NA	rs429358
pulse pressure	TP53	FUMA-only	ENSG00000141510	NA	No	0.912223	-0.120095	2	15.93	0	NA	NA	NA	NA	No	NA	rs78378222
pulse pressure	TWIST1	FUMA-only	ENSG00000122691	NA	No	0.182034	NA	5	7.465	0	NA	NA	NA	NA	No	NA	rs11984041
DBP	ZBTB18	FUMA-only	ENSG00000179456	NA	NA	0.970124	-0.604927	0	0	0	NA	NA	NA	NA	Yes	Left_Ventricle	rs12065580
Weight	ZNF165	FUMA-only	ENSG00000197279	NA	NA	0.000563292	0.227981	0	0	11	0.000200551	2.02515e-08	GTEx/v8/Adipose_Visceral_Omentum	NA	No	NA	rs36162392
Weight	ZNF184	FUMA-only	ENSG00000096654	NA	NA	0.133749	-0.545662	4	10.07	0	NA	NA	NA	NA	No	NA	rs36162392
Weight	ZNF322	FUMA-only	ENSG00000181315	NA	NA	NA	-1.14047	5	19.82	0	NA	NA	NA	NA	No	NA	rs36162392
Weight	ZNF391	FUMA-only	ENSG00000124613	NA	NA	9.25869e-07	1.23172	10	8.5	98	1.51765e-06	2.13464e-40	GTEx/v8/Adipose_Subcutaneous:GTEx/v8/Adipose_Visceral_Omentum	-	No	NA	rs36162392
Weight	ZSCAN23	FUMA-only	ENSG00000187987	NA	NA	0.00270295	0.0706565	0	0	1	0.000219278	8.30529e-55	GTEx/v8/Adipose_Subcutaneous	NA	No	NA	rs36162392

## Sheet: ST6 marginal effects
Table S6. Marginal effect region lead variants. The table shows genome-wide significant marginal associated region lead variants (marginal P<5x10-8, d<500kb) for the 8 traits observed in UKB.
Trait	cpaid	rsid	chr	pos	ea	oa	eaf.nolong	n.nolong	beta_unadj.nolong	se_unadj.nolong.GC	p_unadj.nolong.GC	beta_g.nolong	se_g.nolong.GC	p_g.nolong.GC	beta_gxage.nolong	se_gxage.nolong.GC	p_gxage.nolong.GC	info.nolong	INDEP.overall5e8.regionId	INDEP.overall5e8.regionNumVariants	INDEP.overall5e8.regionCoordinates
BMI	9:81348300:C_T	rs1619442	9	81348300	C	T	0.860251	371416	-0.100355	0.01838	4.726e-08	-0.0996309	0.01853	7.524e-08	0.00129379	0.001874	0.49	1	211	1	9:81348300_81348300
BMI	15:79403585:C_T	rs2870111	15	79403585	T	C	0.413406	371416	-0.0708292	0.01299	4.959e-08	-0.0715357	0.013	3.741e-08	0.00180893	0.001317	0.1697	0.992664	212	1	15:79403585_79403585
BMI	18:56878362:A_G	rs1517036	18	56878362	A	G	0.165761	371416	-0.0939002	0.01717	4.568e-08	-0.0937533	0.017	3.481e-08	0.00221934	0.001722	0.1974	0.99797	209	4	18:56877299_56878362
BMI	5:80830788:A_G	rs59893724	5	80830788	G	A	0.245367	371416	-0.0813201	0.01484	4.253e-08	-0.0801073	0.01487	7.176e-08	0.000162445	0.00151	0.9143	0.997497	206	1	5:80830788_80830788
BMI	16:339672:C_T	rs412243	16	339672	C	T	0.381269	371416	-0.0720833	0.01319	4.617e-08	-0.0714193	0.01316	5.796e-08	0.000403948	0.001331	0.7616	0.997089	210	1	16:339672_339672
BMI	10:53673286:A_G	rs4595495	10	53673286	G	A	0.421398	371416	0.0709249	0.01295	4.324e-08	0.0710325	0.01297	4.304e-08	0.000634877	0.001313	0.6286	0.998103	208	1	10:53673286_53673286
BMI	4:55500226:A_C	rs6831020	4	55500226	A	C	0.294488	371416	-0.0770079	0.014	3.761e-08	-0.0770461	0.01394	3.261e-08	0.00168847	0.001411	0.2313	1	203	1	4:55500226_55500226
BMI	5:122699198:C_CTA	rs34732995	5	122699198	CTA	C	0.461973	371416	-0.0705203	0.01283	3.849e-08	-0.0710836	0.01282	2.913e-08	0.000462734	0.001296	0.721	0.99782	204	1	5:122699198_122699198
BMI	19:31019807:A_G	rs11084554	19	31019807	G	A	0.844036	371416	0.0969358	0.01758	3.503e-08	0.098442	0.01751	1.896e-08	0.000807414	0.00178	0.65	0.99711	200	11	19:31015847_31026554
BMI	1:151006539:A_C	rs3738476	1	151006539	A	C	0.880818	371416	-0.108994	0.01971	3.229e-08	-0.110023	0.01991	3.281e-08	0.000476139	0.002005	0.8123	1	198	3	1:151003071_151006539
BMI	2:62857466:A_G	rs77479170	2	62857466	A	G	0.521671	371416	0.0707591	0.01291	4.235e-08	0.0704191	0.01288	4.519e-08	0.000415172	0.001307	0.7507	0.986597	205	1	2:62857466_62857466
BMI	6:26759030:A_C	rs12205339	6	26759030	C	A	0.242669	371416	-0.0827211	0.01488	2.735e-08	-0.0834133	0.01478	1.654e-08	0.000546729	0.001498	0.7152	0.999469	192	1	6:26759030_26759030
BMI	2:166144850:G_T	rs12477385	2	166144850	G	T	0.773084	371416	0.0847789	0.01535	3.328e-08	0.0836926	0.01531	4.618e-08	0.00292216	0.001561	0.06119	0.993224	199	1	2:166144850_166144850
BMI	19:34304260:A_AT	rs60235724	19	34304260	A	AT	0.326228	371416	-0.0757603	0.01369	3.155e-08	-0.0757772	0.01367	2.959e-08	0.000923196	0.001392	0.5073	0.989265	197	4	19:34304260_34310800
BMI	8:14095763:A_G	rs6530737	8	14095763	G	A	0.652313	371416	-0.0747144	0.01338	2.363e-08	-0.0749148	0.01343	2.44e-08	0.000670989	0.00136	0.6218	0.999419	184	6	8:14095199_14098858
BMI	3:84113491:A_G	rs114593013	3	84113491	A	G	0.942072	371416	0.152408	0.02754	3.118e-08	0.151354	0.02732	3.007e-08	0.000499404	0.002788	0.8578	0.992212	196	1	3:84113491_84113491
BMI	22:41804716:A_G	rs28489620	22	41804716	G	A	0.709408	371416	0.0784195	0.01413	2.886e-08	0.0780945	0.01418	3.626e-08	0.000835321	0.00144	0.5619	0.981994	195	2	22:41804716_41884954
BMI	11:30430332:C_G	rs7942037	11	30430332	G	C	0.640562	371416	0.0742274	0.0133	2.37e-08	0.0751264	0.0133	1.615e-08	0.000494768	0.001348	0.7137	0.998501	185	8	11:30415776_30432220
BMI	13:54691484:A_G	rs6561766	13	54691484	G	A	0.881205	371416	-0.110141	0.01999	3.599e-08	-0.110907	0.02012	3.53e-08	0.00256958	0.002048	0.2096	0.973515	202	11	13:54691484_54737515
BMI	6:163000627:G_GCA	6:163000627_GCA_G	6	163000627	G	GCA	0.131092	371416	-0.105714	0.01929	4.28e-08	-0.105756	0.01918	3.493e-08	0.0022049	0.001955	0.2595	0.963769	207	13	6:163000627_163023465
BMI	14:103990799:C_T	rs3759584	14	103990799	T	C	0.638729	371416	0.0742942	0.01335	2.632e-08	0.0740015	0.01335	2.941e-08	0.000380509	0.001352	0.7784	0.988513	191	2	14:103988180_103990799
BMI	8:30863938:C_T	rs10954772	8	30863938	T	C	0.31469	371416	0.0768839	0.01383	2.74e-08	0.0779909	0.01386	1.815e-08	5.64959e-05	0.001405	0.9679	0.984817	193	3	8:30852826_30863938
BMI	12:17209445:A_C	rs10744145	12	17209445	C	A	0.485651	371416	0.071663	0.0128	2.147e-08	0.0719247	0.01281	1.954e-08	0.000250698	0.001298	0.8469	0.996779	181	9	12:17196832_17233317
BMI	15:52226908:C_CAAAAAA	rs563857745	15	52226908	CAAAAAA	C	0.473529	371416	-0.0717365	0.01285	2.395e-08	-0.0717256	0.01285	2.376e-08	0.00146955	0.001299	0.258	0.989413	187	57	15:52027777_52353498
BMI	11:881639:C_T	rs7103389	11	881639	T	C	0.380929	371416	-0.0738363	0.01326	2.559e-08	-0.0750264	0.01322	1.38e-08	0.00221032	0.001339	0.09878	0.980614	190	1	11:881639_881639
BMI	11:13269946:C_T	rs34588274	11	13269946	T	C	0.575395	371416	0.0725587	0.01301	2.47e-08	0.07321	0.01298	1.716e-08	0.00144184	0.001316	0.2732	0.985349	189	23	11:13268494_13349781
BMI	2:47002226:A_G	rs35722922	2	47002226	G	A	0.384511	371416	-0.0738084	0.01322	2.341e-08	-0.0730364	0.01321	3.244e-08	0.000202243	0.001337	0.8797	0.990912	183	4	2:46884824_47041685
BMI	7:32369148:A_G	rs215634	7	32369148	G	A	0.613342	371416	-0.0737656	0.01315	2.046e-08	-0.0738888	0.01316	1.954e-08	0.00128863	0.001333	0.3336	0.995709	179	8	7:32347335_32378979
BMI	1:112289983:C_T	rs197374	1	112289983	T	C	0.380574	371416	0.0740089	0.01317	1.914e-08	0.0754333	0.0132	1.1e-08	0.000258364	0.001336	0.8466	0.99858	176	10	1:112289983_112328245
BMI	19:2230029:C_CTT	19:2230029_CTT_C	19	2230029	C	CTT	0.0582593	371416	0.153545	0.02753	2.438e-08	0.153777	0.02785	3.356e-08	0.00064002	0.002848	0.8222	0.979326	188	3	19:1865901_2230029
BMI	5:152510937:A_T	rs1438945	5	152510937	A	T	0.713994	371416	-0.0797016	0.0142	1.973e-08	-0.0797554	0.01424	2.145e-08	0.000346496	0.001448	0.8109	0.991158	177	16	5:152510937_152546465
BMI	13:86477072:C_T	rs116394958	13	86477072	C	T	0.724122	371416	-0.0806341	0.0143	1.726e-08	-0.0801874	0.01434	2.268e-08	0.000675804	0.001454	0.642	0.99495	175	67	13:86477068_86495057
BMI	2:50232266:A_C	rs1369295	2	50232266	C	A	0.8362	371416	-0.0975922	0.0173	1.681e-08	-0.0973715	0.0174	2.21e-08	0.00173667	0.001766	0.3253	0.998861	174	27	2:50201110_50241865
BMI	18:22173650:A_T	rs72880429	18	22173650	A	T	0.192382	371416	-0.0917632	0.01626	1.678e-08	-0.0918107	0.01616	1.331e-08	0.00166262	0.001636	0.3096	0.991281	173	16	18:22149149_22205000
BMI	2:55281901:C_G	rs7601895	2	55281901	G	C	0.309246	371416	-0.0782874	0.01394	1.976e-08	-0.077581	0.01391	2.452e-08	0.0016779	0.00141	0.2341	0.989254	178	3	2:55278559_55281901
BMI	10:87490850:A_G	rs17399739	10	87490850	A	G	0.930441	371416	-0.142587	0.02514	1.413e-08	-0.142852	0.02542	1.92e-08	0.00449814	0.002571	0.08021	0.995728	168	2	10:87412940_87490850
BMI	2:220161306:C_T	rs2292604	2	220161306	T	C	0.150839	371416	-0.101379	0.01792	1.552e-08	-0.100993	0.0178	1.39e-08	0.00137409	0.001797	0.4446	0.99561	172	31	2:220138586_220233091
BMI	9:37278064:A_T	rs13289199	9	37278064	T	A	0.37614	371416	-0.0750086	0.01344	2.388e-08	-0.0765922	0.01339	1.074e-08	0.000541751	0.001356	0.6896	0.958557	186	2	9:37209396_37278064
BMI	3:45373442:A_T	rs9852062	3	45373442	A	T	0.555554	371416	-0.0731928	0.01293	1.495e-08	-0.0725861	0.01297	2.203e-08	0.00307179	0.001321	0.02002	0.99008	170	3	3:45373442_45374788
BMI	6:51760527:C_T	rs2474896	6	51760527	C	T	0.451516	371416	-0.0731704	0.01292	1.499e-08	-0.073417	0.01293	1.373e-08	0.00165023	0.001309	0.2073	0.983997	171	11	6:51760527_51824017
BMI	1:154986091:C_T	rs3753639	1	154986091	T	C	0.75519	371416	-0.0847565	0.01494	1.415e-08	-0.0847134	0.01506	1.856e-08	0.00354884	0.001523	0.01979	0.988477	169	1	1:154986091_154986091
BMI	3:104612668:A_G	rs1436348	3	104612668	A	G	0.417476	371416	-0.0739462	0.01297	1.176e-08	-0.0740013	0.01298	1.18e-08	0.000866293	0.001319	0.5114	0.999131	165	10	3:104606130_104631770
BMI	18:1839339:C_T	rs9955276	18	1839339	C	T	0.855053	371416	-0.10378	0.0182	1.187e-08	-0.103219	0.01831	1.716e-08	0.00204321	0.001851	0.2697	0.986423	166	6	18:1839339_1841371
BMI	2:198950240:A_G	rs1064213	2	198950240	A	G	0.477384	371416	0.073203	0.01282	1.136e-08	0.0734816	0.01284	1.044e-08	0.000591722	0.001306	0.6506	1	164	9	2:198930197_198954774
BMI	15:74278126:C_T	rs35364449	15	74278126	C	T	0.888198	371416	-0.116236	0.02034	1.098e-08	-0.117672	0.02061	1.137e-08	0.00116257	0.002112	0.582	0.989195	163	1	15:74278126_74278126
BMI	16:4925963:C_CT	rs771140684	16	4925963	C	CT	0.669207	371416	-0.0780554	0.01392	2.069e-08	-0.0775756	0.01396	2.744e-08	0.0014238	0.001417	0.315	0.953871	180	4	16:4925963_4946794
BMI	8:27261138:C_G	rs117176448	8	27261138	G	C	0.0958965	371416	0.12491	0.02165	7.96e-09	0.123869	0.02177	1.274e-08	7.15081e-05	0.002222	0.9743	1	156	1	8:27261138_27261138
BMI	3:107395302:C_T	rs2399213	3	107395302	T	C	0.818535	371416	-0.0955139	0.01666	9.847e-09	-0.0960036	0.01688	1.29e-08	0.00201909	0.001724	0.2414	0.990527	161	5	3:107385668_107412522
BMI	15:95271404:C_T	rs7181498	15	95271404	T	C	0.355184	371416	0.0769876	0.01334	7.859e-09	0.0761067	0.01336	1.221e-08	4.92725e-05	0.00135	0.9709	0.997886	154	21	15:95263911_95272920
BMI	9:129460914:A_G	rs10733682	9	129460914	G	A	0.527375	371416	-0.0738875	0.01298	1.257e-08	-0.0737355	0.01296	1.27e-08	0.00141687	0.001319	0.2827	0.966876	167	8	9:129460914_129467340
BMI	2:26949366:A_G	rs935166	2	26949366	A	G	0.506667	371416	-0.0738687	0.01283	8.574e-09	-0.0738723	0.01278	7.445e-09	0.00243171	0.001293	0.05993	0.996251	159	32	2:26937669_26957737
BMI	10:34019293:C_T	rs79969674	10	34019293	T	C	0.0734404	371416	0.141629	0.02457	8.17e-09	0.140995	0.0248	1.314e-08	0.00082383	0.002502	0.742	0.991442	158	21	10:33959014_34019293
BMI	6:26101430:T_TA	6:26101430_TA_T	6	26101430	T	TA	0.237867	371416	-0.0868355	0.01498	6.784e-09	-0.0867356	0.01488	5.533e-09	0.0023479	0.001505	0.1186	0.999573	151	30	6:25789199_26104280
BMI	7:44784697:C_T	rs799449	7	44784697	T	C	0.558797	371416	0.0746233	0.0129	7.168e-09	0.0751914	0.01289	5.438e-09	0.000884643	0.001306	0.4982	0.990652	152	6	7:44784697_44804225
BMI	2:213414265:A_G	rs13427822	2	213414265	A	G	0.728334	371416	0.0833364	0.01456	1.031e-08	0.0839093	0.01451	7.331e-09	0.000822001	0.001472	0.5766	0.976232	162	6	2:213402964_213414265
BMI	12:108377228:G_GA	12:108377228_GA_G	12	108377228	GA	G	0.224617	371416	-0.0888312	0.01539	7.791e-09	-0.0897701	0.01533	4.748e-09	0.00155089	0.001558	0.3194	0.986848	153	164	12:108284062_108459102
BMI	12:99449501:G_GT	rs201856449	12	99449501	G	GT	0.334193	371416	0.0786013	0.01404	2.154e-08	0.0792811	0.01407	1.738e-08	5.00776e-05	0.001428	0.972	0.930883	182	1	12:99449501_99449501
BMI	7:113035833:C_T	rs1524445	7	113035833	T	C	0.4202	371416	-0.0751799	0.01304	8.048e-09	-0.0746804	0.01302	9.666e-09	0.00264108	0.001318	0.04505	0.980791	157	34	7:112972483_113503703
BMI	2:104420858:A_G	rs6707445	2	104420858	G	A	0.546784	371416	-0.0745976	0.01293	7.912e-09	-0.0743657	0.01289	8.052e-09	0.000616044	0.001305	0.6368	0.986547	155	12	2:104412924_104454345
BMI	7:39403859:C_CT	7:39403859_CT_C	7	39403859	CT	C	0.761046	371416	0.087211	0.01569	2.744e-08	0.0874913	0.01558	1.959e-08	0.000548595	0.001589	0.7299	0.91011	194	1	7:39403859_39403859
BMI	3:88104411:A_C	rs1006896	3	88104411	A	C	0.885066	371416	0.117101	0.02004	5.16e-09	0.118896	0.01983	2.032e-09	9.89523e-05	0.002007	0.9607	1	147	62	3:88097372_88312279
BMI	21:40288577:A_G	rs8132491	21	40288577	A	G	0.31247	371416	-0.0809451	0.01408	9.073e-09	-0.079953	0.01404	1.231e-08	0.00219814	0.001421	0.1219	0.950901	160	2	21:40288577_40309436
BMI	7:99122437:A_G	rs11976018	7	99122437	A	G	0.153903	371416	-0.104245	0.01768	3.737e-09	-0.103703	0.01762	3.939e-09	0.0026103	0.001787	0.1441	0.999019	143	58	7:99020806_99197401
BMI	3:82721448:A_T	rs6779159	3	82721448	A	T	0.365471	371416	0.0781197	0.01329	4.158e-09	0.0785152	0.01332	3.727e-09	0.00112861	0.001353	0.4041	0.99582	144	127	3:82545540_82737008
BMI	7:71432624:A_AAAAG	rs555970609	7	71432624	AAAAG	A	0.207178	371416	-0.0928953	0.01599	6.321e-09	-0.0940081	0.01592	3.528e-09	0.00238644	0.001616	0.1398	0.968806	149	6	7:71430815_71439807
BMI	7:150645534:G_T	rs1805123	7	150645534	G	T	0.246097	371416	-0.0874221	0.01482	3.625e-09	-0.0868893	0.01475	3.799e-09	0.000464554	0.001486	0.7546	1	141	12	7:150614934_150657209
BMI	3:12329452:C_T	rs17029006	3	12329452	C	T	0.723074	371416	0.0841763	0.0145	6.38e-09	0.0847822	0.01443	4.211e-09	0.0011573	0.001465	0.4294	0.972825	150	2	3:12329195_12329452
BMI	11:115022233:C_T	rs11215381	11	115022233	T	C	0.4746	371416	-0.0755325	0.0128	3.631e-09	-0.0763078	0.01279	2.421e-09	0.00188678	0.001298	0.1461	0.996823	142	11	11:115005248_115078492
BMI	11:69442884:C_CCTT	rs10657468	11	69442884	CCTT	C	0.565827	371416	-0.0761917	0.01297	4.242e-09	-0.0757493	0.01295	4.874e-09	0.00273637	0.001315	0.03744	0.987476	145	18	11:69436894_69446719
BMI	5:43190647:C_G	rs35375873	5	43190647	C	G	0.112928	371416	-0.119676	0.02059	6.115e-09	-0.120378	0.02038	3.482e-09	0.000832692	0.002057	0.6855	0.973381	148	3	5:43125795_43190647
BMI	3:170734443:T_TA	rs67481408	3	170734443	T	TA	0.726331	371416	-0.0852811	0.01444	3.467e-09	-0.0852745	0.0145	4.122e-09	0.00118075	0.001474	0.4231	0.98276	140	16	3:170676134_170744815
BMI	3:42332995:C_T	rs9819875	3	42332995	T	C	0.111119	371416	-0.121154	0.0204	2.846e-09	-0.12097	0.02022	2.201e-09	0.000343402	0.002044	0.8666	0.991641	139	27	3:42303074_42332995
BMI	5:153544512:C_T	rs4958702	5	153544512	C	T	0.573629	371416	-0.0772473	0.01291	2.214e-09	-0.0762839	0.01292	3.521e-09	0.00141172	0.001303	0.2786	0.999548	136	23	5:153517178_153559626
BMI	3:25110415:A_T	rs7619139	3	25110415	T	A	0.411292	371416	-0.077868	0.01302	2.249e-09	-0.0777342	0.01302	2.383e-09	0.00368204	0.001325	0.005459	0.99269	137	14	3:25090477_25122238
BMI	11:76466188:A_G	rs11236923	11	76466188	A	G	0.212383	371416	-0.0937268	0.01596	4.325e-09	-0.093507	0.01589	3.994e-09	0.000450825	0.001604	0.7786	0.955749	146	34	11:76464812_76505202
BMI	17:46270606:C_T	rs113866544	17	46270606	T	C	0.932342	371416	-0.152681	0.02542	1.892e-09	-0.150563	0.02575	5.015e-09	0.00124352	0.002619	0.6349	0.997117	133	5	17:46044446_46270606
BMI	10:114765747:A_C	rs4575195	10	114765747	A	C	0.312839	371416	-0.0827713	0.01377	1.837e-09	-0.0828219	0.01368	1.43e-09	0.000689056	0.001393	0.6209	0.995824	132	61	10:114746580_114817527
BMI	3:47817007:G_T	rs72906474	3	47817007	T	G	0.583693	371416	-0.0780103	0.01312	2.763e-09	-0.0778827	0.01316	3.224e-09	0.00187096	0.001332	0.1601	0.973633	138	1	3:47817007_47817007
BMI	4:28526950:A_AAAAC	4:28526950_AAAAC_A	4	28526950	A	AAAAC	0.164892	371416	-0.103855	0.01731	1.991e-09	-0.103763	0.0172	1.623e-09	0.00131826	0.001747	0.4506	0.987943	134	19	4:28474926_28561990
BMI	7:77827064:G_GA	rs3840590	7	77827064	GA	G	0.353027	371416	-0.0807029	0.01349	2.182e-09	-0.0808855	0.01345	1.811e-09	0.00292069	0.001372	0.03329	0.97666	135	1	7:77827064_77827064
BMI	12:123938410:T_TG	rs368152913	12	123938410	TG	T	0.269945	371416	-0.0872163	0.01583	3.578e-08	-0.0874956	0.01573	2.674e-08	0.000491947	0.001593	0.7574	0.825287	201	2	12:123938410_123949627
BMI	2:86806356:C_T	rs10209325	2	86806356	T	C	0.625173	371416	-0.0799924	0.01322	1.435e-09	-0.0806066	0.01327	1.234e-09	0.00097674	0.001346	0.4681	0.999618	129	47	2:86648492_86855977
BMI	6:98421721:C_T	rs6938973	6	98421721	T	C	0.397895	371416	-0.0791899	0.01307	1.38e-09	-0.0798909	0.01304	8.991e-10	0.000149744	0.001324	0.9099	0.999366	127	60	6:98316558_98546547
BMI	7:114352615:A_G	rs1840660	7	114352615	A	G	0.391633	371416	0.07944	0.01316	1.591e-09	0.0802231	0.01319	1.186e-09	0.00103003	0.001333	0.4398	0.985178	131	48	7:114297180_114412664
BMI	5:170529335:C_T	rs245769	5	170529335	C	T	0.270326	371416	-0.0874983	0.0144	1.233e-09	-0.0873802	0.01429	9.692e-10	0.00341491	0.001449	0.01848	0.996571	125	43	5:170288922_170623391
BMI	11:89922417:A_G	rs61903695	11	89922417	G	A	0.255728	371416	0.0891413	0.01465	1.177e-09	0.0894876	0.01469	1.105e-09	6.02809e-05	0.001489	0.9677	0.999237	124	1	11:89922417_89922417
BMI	12:89776845:C_CT	rs60474271	12	89776845	CT	C	0.449635	371416	0.0781847	0.01291	1.398e-09	0.0777176	0.01291	1.765e-09	0.000174361	0.001314	0.8944	0.985885	128	55	12:89726027_90221127
BMI	1:39562627:C_T	rs112566467	1	39562627	T	C	0.213268	371416	0.0950621	0.01573	1.516e-09	0.0972105	0.01579	7.41e-10	0.00111393	0.001603	0.4872	0.986905	130	119	1:39552963_40036944
BMI	7:1872921:C_T	rs4721089	7	1872921	C	T	0.214222	371416	-0.0953234	0.01559	9.706e-10	-0.0964958	0.0154	3.746e-10	0.00421548	0.001557	0.006785	0.997056	119	88	7:1852063_2110850
BMI	9:16719445:C_T	rs10962549	9	16719445	T	C	0.165837	371416	0.105323	0.01717	8.486e-10	0.105658	0.01731	1.036e-09	0.00118159	0.00175	0.4996	1	116	27	9:16712247_16744269
BMI	13:112188236:C_T	rs2528787	13	112188236	T	C	0.373888	371416	-0.0810395	0.01328	1.034e-09	-0.0824364	0.01328	5.374e-10	0.000240362	0.001345	0.8581	0.983899	121	33	13:112170602_112245131
BMI	5:139086651:A_T	rs2133561	5	139086651	A	T	0.387701	371416	0.080487	0.01325	1.26e-09	0.0800544	0.01327	1.63e-09	0.000941586	0.001345	0.4838	0.97888	126	4	5:139070398_139086651
BMI	12:2157925:C_G	rs10774018	12	2157925	C	G	0.218261	371416	0.095177	0.0155	8.312e-10	0.0948448	0.01556	1.101e-09	0.00251989	0.001581	0.111	0.992929	115	3	12:2155997_2159556
BMI	9:103100173:A_ATC	rs779728965	9	103100173	A	ATC	0.312655	371416	0.0848114	0.01375	6.921e-10	0.0849861	0.0138	7.279e-10	0.000665624	0.001401	0.6348	0.998359	114	90	9:103024920_103141037
BMI	4:140863365:A_C	rs57800857	4	140863365	C	A	0.364677	371416	-0.081698	0.01334	9.175e-10	-0.0826363	0.01335	6.027e-10	0.00378842	0.00135	0.005002	0.988443	118	42	4:140858717_140908755
BMI	22:40677499:A_AT	rs543124501	22	40677499	A	AT	0.675181	371416	0.0840136	0.01376	1.036e-09	0.0835585	0.01369	1.032e-09	0.000415052	0.001388	0.7649	0.974703	122	40	22:40556480_40722745
BMI	13:33381721:C_T	rs56399737	13	33381721	C	T	0.550693	371416	0.0793775	0.01286	6.824e-10	0.078249	0.01285	1.12e-09	0.0014221	0.0013	0.2741	0.990963	113	294	13:33039231_33381844
BMI	4:18492306:G_T	rs13105996	4	18492306	G	T	0.679861	371416	-0.0847518	0.0137	6.137e-10	-0.0849524	0.01379	7.251e-10	0.000245693	0.001403	0.861	0.998765	112	155	4:18329824_18575715
BMI	14:91499131:G_GA	14:91499131_GA_G	14	91499131	GA	G	0.397827	371416	-0.0812909	0.01331	1.005e-09	-0.0812931	0.01329	9.598e-10	0.00238992	0.001348	0.07616	0.959577	120	22	14:91445077_91547563
BMI	5:63020950:G_GA	rs55908499	5	63020950	G	GA	0.53769	371416	-0.0798502	0.01308	1.038e-09	-0.0804485	0.01307	7.522e-10	0.00331791	0.001326	0.01232	0.959286	123	35	5:62991802_63040773
BMI	14:47321109:T_TA	rs5808362	14	47321109	TA	T	0.442351	371416	0.0802389	0.0131	9.088e-10	0.0800763	0.01307	9.029e-10	0.00122237	0.001322	0.355	0.960545	117	48	14:47263423_47371029
BMI	9:96445594:C_T	rs4743930	9	96445594	T	C	0.252695	371416	0.0918361	0.01472	4.451e-10	0.0921305	0.0148	4.783e-10	0.00126977	0.001501	0.3975	0.995406	106	51	9:96392945_96484342
BMI	3:153953440:A_G	rs357501	3	153953440	A	G	0.377501	371416	0.0823649	0.01326	5.298e-10	0.0816676	0.01332	8.766e-10	0.00194628	0.001346	0.1483	0.991422	108	32	3:153657951_154054466
BMI	2:100893113:A_C	rs6542924	2	100893113	C	A	0.318515	371416	0.0858669	0.01385	5.6e-10	0.0868003	0.01383	3.511e-10	0.000454922	0.001403	0.7458	0.984961	109	122	2:100734471_101013084
BMI	11:8639325:A_G	rs4929924	11	8639325	G	A	0.352859	371416	-0.0837801	0.01336	3.574e-10	-0.0845601	0.01335	2.405e-10	0.00325113	0.001355	0.01639	0.99985	103	99	11:8500996_8694830
BMI	1:47693981:C_G	rs7534271	1	47693981	G	C	0.583061	371416	-0.0812636	0.013	4.053e-10	-0.0805069	0.01301	6.083e-10	0.00220378	0.001326	0.09654	0.997888	105	38	1:47670525_47708112
BMI	10:126629608:A_G	rs72828952	10	126629608	G	A	0.423325	371416	-0.0812059	0.01311	5.822e-10	-0.0806638	0.01304	6.099e-10	0.00153963	0.001324	0.2449	0.968441	111	19	10:126582160_126734115
BMI	10:133981368:G_GCCCTCGC	rs200553685	10	133981368	GCCCTCGC	G	0.5659	371416	-0.0811858	0.01298	3.93e-10	-0.0812629	0.01303	4.529e-10	0.00098264	0.001325	0.4583	0.984743	104	45	10:133960876_134029971
BMI	3:52881096:A_T	rs2001735	3	52881096	A	T	0.740988	371416	-0.0918556	0.01478	5.109e-10	-0.0925272	0.01486	4.764e-10	0.00191837	0.001509	0.2035	0.976923	107	158	3:52725718_53101224
BMI	1:32191798:C_G	rs945211	1	32191798	G	C	0.383509	371416	-0.082971	0.01317	2.958e-10	-0.082088	0.01313	4.027e-10	0.00163889	0.001334	0.2191	1	101	7	1:32173360_32193647
BMI	17:65854602:C_T	rs55931203	17	65854602	C	T	0.812112	371416	-0.103828	0.0165	3.131e-10	-0.103419	0.01664	5.072e-10	0.00116152	0.001687	0.4912	0.979399	102	200	17:65800140_65993024
BMI	21:46567625:C_T	rs403694	21	46567625	C	T	0.461145	371416	-0.0813897	0.01281	2.117e-10	-0.0821905	0.0128	1.357e-10	0.000646117	0.001295	0.6179	0.994587	98	15	21:46487730_46583406
BMI	1:190294726:C_T	rs815163	1	190294726	C	T	0.561645	371416	-0.0818619	0.01288	2.071e-10	-0.0813851	0.01292	2.974e-10	0.000186461	0.00131	0.8868	0.999282	97	58	1:190112653_190308834
BMI	1:1590291:C_G	rs111946117	1	1590291	G	C	0.263876	371416	-0.0925175	0.01463	2.525e-10	-0.0931176	0.01455	1.564e-10	0.00124616	0.001478	0.399	0.982884	99	54	1:1560100_1866376
BMI	12:41881053:A_AT	12:41881053_AT_A	12	41881053	A	AT	0.49107	371416	0.0818644	0.01286	1.926e-10	0.0827166	0.0129	1.419e-10	0.00106977	0.001304	0.4119	0.983622	96	195	12:41806260_41948196
BMI	13:28011963:A_G	rs1218822	13	28011963	G	A	0.338491	371416	-0.0865688	0.0135	1.426e-10	-0.0870899	0.01348	1.04e-10	0.00261707	0.00136	0.05436	0.999132	93	85	13:27951451_28111185
BMI	2:228997531:C_T	rs113784412	2	228997531	C	T	0.67516	371416	-0.0875917	0.01389	2.827e-10	-0.0875824	0.01397	3.64e-10	0.000995812	0.001418	0.4824	0.96947	100	183	2:228971784_229021719
BMI	2:205375909:A_C	rs4482463	2	205375909	A	C	0.923528	371416	-0.154749	0.02418	1.549e-10	-0.154612	0.02439	2.301e-10	0.000401522	0.002479	0.8713	0.990723	95	43	2:205362820_205388946
BMI	12:103651399:G_GA	rs35159593	12	103651399	GA	G	0.324091	371416	-0.0879143	0.0137	1.378e-10	-0.0871663	0.0137	1.995e-10	0.00183447	0.001397	0.189	0.995015	92	64	12:103627123_103772777
BMI	3:141183792:A_G	rs76152047	3	141183792	A	G	0.934214	371416	-0.166219	0.02593	1.442e-10	-0.166851	0.02628	2.16e-10	0.00109157	0.002654	0.6809	0.990451	94	55	3:141107612_141338415
BMI	14:103246470:A_G	rs3803286	14	103246470	G	A	0.66618	371416	-0.0875672	0.01351	9.185e-11	-0.0872068	0.01358	1.361e-10	2.91307e-06	0.001382	0.9983	0.998139	89	89	14:103246470_103387971
BMI	3:173119378:A_G	rs488029	3	173119378	G	A	0.475927	371416	-0.0830915	0.01283	9.288e-11	-0.08402	0.01279	5.037e-11	0.000497684	0.001298	0.7015	0.997616	90	18	3:173044559_173123965
BMI	2:147842671:A_C	rs497418	2	147842671	C	A	0.614875	371416	-0.0853673	0.01322	1.053e-10	-0.0857518	0.01322	8.873e-11	0.000799079	0.001339	0.5505	0.991732	91	69	2:147841802_147950717
BMI	2:105454590:C_T	rs10197031	2	105454590	T	C	0.712867	371416	-0.0919743	0.01418	8.737e-11	-0.0923426	0.01427	9.803e-11	0.00306583	0.001452	0.03477	0.998073	88	35	2:105414479_105466651
BMI	17:34933059:A_G	rs12951079	17	34933059	A	G	0.418282	371416	-0.0848148	0.01306	8.209e-11	-0.0839529	0.0131	1.462e-10	0.00133818	0.001329	0.3139	0.980616	87	105	17:34835526_34961051
BMI	15:73091283:G_T	rs3850986	15	73091283	T	G	0.668424	371416	0.0891179	0.0136	5.722e-11	0.088713	0.01357	6.308e-11	0.000441393	0.001378	0.7487	0.995884	85	82	15:72970111_73322940
BMI	4:20120274:C_T	rs6849518	4	20120274	C	T	0.87503	371416	-0.126958	0.01933	5.078e-11	-0.126775	0.01951	8.178e-11	0.00193091	0.00199	0.3318	0.997348	84	141	4:20089011_20251518
BMI	12:56493822:A_C	rs2292238	12	56493822	A	C	0.592195	371416	0.0855694	0.01301	4.76e-11	0.0867075	0.013	2.555e-11	0.0013483	0.001314	0.305	0.995517	83	7	12:56488913_56508409
BMI	13:79580919:A_G	rs1441264	13	79580919	G	A	0.407962	371416	-0.0866318	0.01325	6.326e-11	-0.0864635	0.01327	7.158e-11	0.00184595	0.001348	0.1707	0.957533	86	4	13:79580674_79590413
BMI	12:1033183:A_C	rs57307148	12	1033183	C	A	0.785524	371416	-0.103803	0.01558	2.696e-11	-0.104749	0.01557	1.702e-11	0.000372291	0.001577	0.8133	0.993491	80	10	12:875653_1051867
BMI	14:29681138:C_G	rs9788550	14	29681138	C	G	0.247849	371416	-0.099166	0.01483	2.266e-11	-0.0997187	0.01479	1.541e-11	0.0029326	0.001495	0.04979	0.991816	79	48	14:29677727_29770707
BMI	3:61199582:G_T	rs202040070	3	61199582	G	T	0.344097	371416	-0.0904601	0.01347	1.883e-11	-0.0907149	0.01343	1.436e-11	0.00185898	0.001367	0.174	0.99717	77	179	3:61163455_61277928
BMI	2:67838685:C_G	rs2861690	2	67838685	C	G	0.611131	371416	0.0882303	0.01314	1.9e-11	0.0882535	0.0131	1.646e-11	0.00133296	0.001329	0.316	0.996974	78	10	2:67774191_67865965
BMI	1:174455489:C_CT	1:174455489_CT_C	1	174455489	CT	C	0.846725	371416	-0.11944	0.01928	5.805e-10	-0.119538	0.01953	9.383e-10	0.00216709	0.001977	0.2729	0.845523	110	379	1:173849996_175000887
BMI	10:102447647:A_C	rs41310284	10	102447647	A	C	0.102079	371416	-0.142604	0.02123	1.848e-11	-0.144954	0.02105	5.784e-12	0.00229588	0.002118	0.2784	0.983768	76	5	10:102420171_102626510
BMI	2:230705516:T_TA	rs759171552	2	230705516	TA	T	0.670342	371416	-0.0927544	0.01404	3.976e-11	-0.0914482	0.01411	9.05e-11	0.000161629	0.00143	0.91	0.942846	82	137	2:230545657_230850615
BMI	1:74989125:C_CT	rs45556631	1	74989125	CT	C	0.564502	371416	-0.088037	0.01293	1e-11	-0.0880169	0.01299	1.226e-11	0.00430957	0.001317	0.001066	0.994383	75	60	1:74977277_75014538
BMI	14:33298731:C_CA	14:33298731_CA_C	14	33298731	CA	C	0.54641	371416	-0.0883411	0.01292	8.206e-12	-0.0881375	0.01292	8.881e-12	0.000479907	0.001311	0.7143	0.984151	74	38	14:33292743_33309357
BMI	4:137094048:A_C	rs1724557	4	137094048	A	C	0.586702	371416	-0.089399	0.01303	6.885e-12	-0.0902023	0.01304	4.675e-12	0.00119703	0.001326	0.3668	0.99027	72	78	4:136966779_137098470
BMI	3:136328270:C_T	rs1471740	3	136328270	C	T	0.74044	371416	0.100542	0.0146	5.729e-12	0.101377	0.01455	3.192e-12	0.00080685	0.001479	0.5853	0.995705	70	405	3:135798658_136659779
BMI	2:181514955:A_C	rs10209994	2	181514955	A	C	0.694257	371416	-0.095834	0.01396	6.702e-12	-0.0953175	0.01399	9.681e-12	0.00123125	0.001422	0.3866	0.991198	71	101	2:181317954_181618654
BMI	17:21251092:C_CTGTAAAGAAA	rs55678940	17	21251092	C	CTGTAAAGAAA	0.501518	371416	0.0892051	0.01345	3.26e-11	0.0892747	0.01345	3.216e-11	0.000597523	0.001361	0.6607	0.899429	81	36	17:21207916_21276114
BMI	19:4067314:C_T	rs188955288	19	4067314	T	C	0.189107	371416	-0.115571	0.01645	2.118e-12	-0.114955	0.0163	1.771e-12	0.00193502	0.001654	0.2421	0.982967	69	55	19:4024525_4119012
BMI	19:45392254:C_T	rs6857	19	45392254	C	T	0.82815	371416	0.119986	0.01694	1.408e-12	0.118405	0.01688	2.336e-12	0.00888918	0.00171	1.996e-07	0.996307	66	20	19:45386467_45424514
BMI	17:1824305:A_C	rs4790292	17	1824305	A	C	0.153976	371416	-0.125815	0.01774	1.316e-12	-0.124834	0.01755	1.12e-12	0.000616705	0.001781	0.7292	0.993672	65	25	17:1820080_1859542
BMI	1:49996959:A_G	rs1167311	1	49996959	G	A	0.319053	371416	0.097475	0.01383	1.788e-12	0.097829	0.01382	1.47e-12	0.000343363	0.001401	0.8064	0.980961	68	457	1:49231261_50591851
BMI	1:96924097:C_T	rs11165643	1	96924097	C	T	0.407729	371416	-0.092564	0.01301	1.129e-12	-0.0925262	0.01297	9.585e-13	0.00110453	0.001315	0.4008	0.998148	64	329	1:96882671_97296935
BMI	6:108926496:A_G	rs2802295	6	108926496	A	G	0.37136	371416	-0.0942744	0.01324	1.081e-12	-0.0953729	0.01318	4.703e-13	0.00132684	0.001336	0.3208	0.995743	63	40	6:108861264_109005588
BMI	14:101529005:A_G	rs7161194	14	101529005	G	A	0.66455	371416	-0.0966162	0.01412	7.763e-12	-0.0965697	0.01421	1.093e-11	0.000214085	0.001441	0.8819	0.915696	73	4	14:101144596_101532752
BMI	16:19975407:C_T	rs8054079	16	19975407	T	C	0.140731	371416	-0.131868	0.01864	1.503e-12	-0.133236	0.01859	7.627e-13	0.00198826	0.001883	0.2909	0.973393	67	81	16:19707140_20402499
BMI	1:110082551:G_T	rs41279738	1	110082551	T	G	0.973985	371416	-0.288329	0.04037	9.165e-13	-0.287089	0.04133	3.772e-12	0.00609373	0.004189	0.1458	0.989418	62	16	1:110078255_110216436
BMI	13:58627256:C_T	rs2121058	13	58627256	C	T	0.228197	371416	-0.109364	0.01519	6.133e-13	-0.109846	0.01509	3.361e-13	0.000307337	0.001535	0.8413	0.999047	61	334	13:58259492_59429473
BMI	10:22036917:T_TC	10:22036917_TC_T	10	22036917	TC	T	0.302305	371416	0.100551	0.01396	5.979e-13	0.100548	0.01402	7.469e-13	0.00164984	0.001424	0.2466	0.989921	60	172	10:21780780_22298641
BMI	3:85660399:G_GT	3:85660399_GT_G	3	85660399	G	GT	0.640105	371416	-0.0971966	0.01349	5.899e-13	-0.0973988	0.0135	5.386e-13	0.00220874	0.00137	0.1068	0.973769	59	694	3:85434260_86149109
BMI	19:18815611:C_T	rs11668971	19	18815611	T	C	0.519521	371416	0.0935265	0.01277	2.378e-13	0.0930535	0.01279	3.453e-13	0.00109447	0.001297	0.3986	0.996102	58	80	19:18207397_18838014
BMI	13:54104968:C_T	rs4477562	13	54104968	C	T	0.871762	371416	-0.14104	0.01923	2.221e-13	-0.141015	0.01933	3.014e-13	0.00301158	0.001951	0.1226	0.982953	57	13	13:54070730_54107583
BMI	7:103416541:A_C	rs12375196	7	103416541	C	A	0.576253	371416	-0.0962005	0.01299	1.315e-13	-0.0955946	0.01299	1.841e-13	0.00130842	0.001319	0.321	0.988684	56	22	7:103416295_103514354
BMI	8:116659731:C_T	rs17716502	8	116659731	T	C	0.206772	371416	-0.117947	0.01588	1.116e-13	-0.118941	0.01581	5.282e-14	0.00129558	0.001603	0.4191	0.98324	55	256	8:116476393_116871682
BMI	9:15857072:A_G	rs11562188	9	15857072	G	A	0.443384	371416	-0.0963414	0.01287	7.015e-14	-0.0952364	0.01287	1.379e-13	0.00117818	0.001305	0.3665	0.997289	53	887	9:15511799_16053793
BMI	8:77224420:C_T	rs200119412	8	77224420	T	C	0.441477	371416	-0.0969459	0.01294	6.722e-14	-0.0965609	0.01289	6.962e-14	0.00323821	0.001306	0.01313	0.988452	52	465	8:76314655_77246747
BMI	11:65639374:C_T	rs2234458	11	65639374	T	C	0.638916	371416	-0.100471	0.01328	3.835e-14	-0.101239	0.01332	2.919e-14	0.00381359	0.001352	0.004778	0.999216	46	51	11:65576470_66050712
BMI	20:51195387:A_G	rs66460909	20	51195387	A	G	0.192859	371416	-0.12233	0.01622	4.663e-14	-0.123134	0.01617	2.667e-14	0.00180732	0.001629	0.2673	0.991993	51	293	20:50809213_51237903
BMI	14:25931404:G_GTC	14:25931404_GTC_G	14	25931404	G	GTC	0.679335	371416	0.10349	0.01369	4.029e-14	0.10449	0.01364	1.889e-14	0.000921585	0.00138	0.5042	0.997359	48	52	14:25925403_25965098
BMI	10:99778226:A_G	rs2439823	10	99778226	A	G	0.452688	371416	-0.0971635	0.01286	4.083e-14	-0.0962991	0.01289	7.858e-14	0.0003837	0.001307	0.7691	0.992419	49	77	10:99694970_100017453
BMI	17:78757626:A_G	rs11150745	17	78757626	A	G	0.681124	371416	0.104775	0.0137	2.069e-14	0.104647	0.01367	1.915e-14	0.000378843	0.001386	0.7846	0.995204	45	112	17:78449948_78757626
BMI	11:43653833:G_T	rs2862996	11	43653833	T	G	0.689451	371416	-0.105732	0.01382	1.984e-14	-0.105599	0.01389	2.848e-14	0.0010754	0.00141	0.4457	1	44	159	11:43599791_43883280
BMI	14:94023972:A_G	rs6575340	14	94023972	G	A	0.362671	371416	-0.101969	0.01331	1.806e-14	-0.101329	0.01325	2.08e-14	0.00177239	0.001342	0.1866	0.994534	43	277	14:93699003_94192032
BMI	18:21117571:A_C	rs4800488	18	21117571	A	C	0.492109	371416	-0.0984687	0.01277	1.225e-14	-0.0991881	0.0128	9.293e-15	0.000516111	0.001302	0.6918	0.999878	42	110	18:21074922_21165409
BMI	1:62579891:G_T	rs12140153	1	62579891	T	G	0.0959253	371416	-0.168181	0.02229	4.467e-14	-0.168179	0.02196	1.863e-14	0.000287565	0.002218	0.8969	0.949168	50	16	1:62570321_62634303
BMI	7:76632736:C_G	rs3748126	7	76632736	G	C	0.813599	371416	-0.127313	0.01701	7.115e-14	-0.128266	0.01715	7.432e-14	0.00293335	0.001732	0.09038	0.928219	54	159	7:76500308_76814053
BMI	8:10810250:C_T	rs60240827	8	10810250	T	C	0.486034	371416	-0.099384	0.01284	9.743e-15	-0.0994689	0.01286	1.041e-14	0.00305665	0.001304	0.01905	0.990229	41	1237	8:8088230_11856583
BMI	5:107478679:T_TATAATA	rs10623997	5	107478679	TATAATA	T	0.2389	371416	-0.116759	0.01544	3.97e-14	-0.115733	0.01536	4.826e-14	0.00129692	0.001561	0.4062	0.9379	47	211	5:107297082_107813669
BMI	1:156049877:C_T	rs61813324	1	156049877	T	C	0.135856	371416	0.148257	0.01894	4.905e-15	0.148112	0.0191	8.926e-15	0.000401791	0.001934	0.8354	0.967885	40	6	1:155738015_156171486
BMI	19:30286450:G_GA	rs569541320	19	30286450	G	GA	0.673305	371416	-0.108764	0.01379	3.093e-15	-0.109138	0.01382	2.858e-15	0.00287332	0.0014	0.04009	0.973354	39	74	19:30242433_30344536
BMI	20:6628406:C_G	rs2326844	20	6628406	G	C	0.365597	371416	-0.10632	0.01325	1.02e-15	-0.105471	0.01323	1.581e-15	1.21337e-05	0.001346	0.9928	0.998868	38	64	20:6564919_6637234
BMI	8:73440371:G_T	rs35957544	8	73440371	T	G	0.575918	371416	-0.104891	0.01294	5.226e-16	-0.104958	0.01295	5.396e-16	0.00111443	0.001311	0.3952	0.997784	37	49	8:73426274_73484807
BMI	17:47090785:C_T	rs11079849	17	47090785	C	T	0.67302	371416	0.110582	0.01362	4.741e-16	0.111279	0.01355	2.16e-16	0.000461942	0.001375	0.7369	0.995455	36	148	17:46849323_47207658
BMI	2:58866584:A_C	rs7572387	2	58866584	A	C	0.570663	371416	0.105846	0.01301	4.178e-16	0.104789	0.01304	9.156e-16	0.000797959	0.001321	0.546	0.991	35	189	2:58760169_59335104
BMI	1:201800511:G_T	rs2678204	1	201800511	T	G	0.657734	371416	-0.111058	0.01351	2.006e-16	-0.109985	0.01354	4.595e-16	2.50907e-05	0.00137	0.9854	0.99575	34	76	1:201768304_201887457
BMI	12:123024476:G_T	rs147730268	12	123024476	T	G	0.0882894	371416	-0.190207	0.02304	1.497e-16	-0.190653	0.02273	5.021e-17	0.00032681	0.002296	0.8868	0.954551	33	373	12:122293634_123345509
BMI	16:4014282:C_G	rs2238435	16	4014282	C	G	0.384547	371416	-0.110995	0.01318	3.686e-17	-0.111012	0.01314	3.002e-17	0.00319498	0.00133	0.0163	0.995807	32	18	16:4012038_4043980
BMI	3:94038085:C_G	rs1454687	3	94038085	C	G	0.484539	371416	0.108214	0.01278	2.549e-17	0.108772	0.01279	1.801e-17	0.00157147	0.001297	0.2256	0.998419	31	495	3:93625763_94251069
BMI	9:28414625:C_T	rs17770336	9	28414625	C	T	0.676188	371416	-0.115625	0.01361	1.988e-17	-0.115595	0.01366	2.596e-17	0.00255901	0.001378	0.06339	0.999764	30	93	9:28410683_28486710
BMI	16:69686676:C_CTTTTT	rs10530053	16	69686676	CTTTTT	C	0.590125	371416	0.112457	0.01304	6.434e-18	0.113311	0.01299	2.69e-18	0.000372987	0.001319	0.7773	0.994432	28	352	16:69547741_70706244
BMI	1:72764289:C_T	rs2815757	1	72764289	C	T	0.192451	371416	-0.141962	0.01624	2.267e-18	-0.142661	0.01609	7.579e-19	0.00436291	0.001626	0.007297	1	26	340	1:72511514_72959039
BMI	14:79940130:T_TAGGAGTTTTTCCAGATCATTAGCCACTTATACGGAG	14:79940130_TAGGAGTTTTTCCAGATCATTAGCCACTTATACGGAG_T	14	79940130	T	TAGGAGTTTTTCCAGATCATTAGCCACTTATACGGAG	0.201352	371416	0.14082	0.01645	1.133e-17	0.141576	0.01662	1.588e-17	0.0015424	0.001694	0.3626	0.934917	29	81	14:79703248_79977173
BMI	3:185828465:C_T	rs73052033	3	185828465	C	T	0.184637	371416	-0.146063	0.01652	9.414e-19	-0.145404	0.01639	7.288e-19	0.00255375	0.001656	0.123	0.994007	24	78	3:185729753_185847441
BMI	3:131631201:C_T	rs1224997	3	131631201	T	C	0.279102	371416	0.126397	0.0143	9.486e-19	0.127248	0.01441	1.069e-18	6.46781e-05	0.001459	0.9646	0.995671	25	305	3:131447660_131804888
BMI	6:40362023:C_T	rs9471333	6	40362023	C	T	0.450312	371416	0.114983	0.01284	3.441e-19	0.114166	0.01288	7.864e-19	0.000311992	0.001305	0.8111	0.999063	23	33	6:40345542_40409243
BMI	15:68123021:G_T	rs4776985	15	68123021	T	G	0.776561	371416	0.138027	0.01529	1.802e-19	0.137731	0.0152	1.282e-19	0.000972641	0.001542	0.5282	0.996934	20	214	15:67680209_68202469
BMI	7:75050086:C_T	rs236660	7	75050086	T	C	0.428986	371416	-0.116422	0.0134	3.692e-18	-0.116707	0.01336	2.405e-18	0.00102811	0.001356	0.4484	0.925657	27	131	7:74073392_75196531
BMI	4:103188709:C_T	rs13107325	4	103188709	C	T	0.925009	371416	-0.218866	0.02428	1.991e-19	-0.215891	0.02467	2.135e-18	0.00897298	0.002511	0.0003525	1	22	98	4:102681041_103388441
BMI	4:25408838:A_G	rs34811474	4	25408838	A	G	0.231443	371416	-0.13733	0.01514	1.153e-19	-0.136201	0.01502	1.241e-19	0.0042548	0.001524	0.005227	1	19	143	4:25150890_25447434
BMI	5:87986314:A_C	rs34483452	5	87986314	C	A	0.864949	371416	-0.169972	0.01884	1.885e-19	-0.170519	0.01903	3.169e-19	0.00373532	0.001932	0.05319	0.982851	21	133	5:87443958_88063940
BMI	11:47529947:A_C	rs7124681	11	47529947	A	C	0.408114	371416	0.122074	0.01297	4.877e-21	0.122103	0.01293	3.724e-21	0.000941252	0.001312	0.4731	1	18	491	11:47268310_47946836
BMI	16:28348344:A_G	rs2466826	16	28348344	G	A	0.598621	371416	-0.124667	0.01309	1.721e-21	-0.124701	0.01314	2.365e-21	0.000737051	0.001336	0.5812	0.989027	17	526	16:28298418_29006587
BMI	19:47569003:A_G	rs3810291	19	47569003	G	A	0.323068	371416	-0.131252	0.01364	6.208e-22	-0.130472	0.01358	7.324e-22	0.00360047	0.00138	0.009095	1	16	104	19:47542060_47625315
BMI	16:31025641:C_T	rs34898535	16	31025641	T	C	0.376141	371416	-0.130385	0.01322	6.117e-23	-0.130606	0.01322	5.061e-23	0.000234935	0.00134	0.8608	0.997281	15	573	16:29882490_31378235
BMI	3:49920571:C_T	rs9843653	3	49920571	T	C	0.484682	371416	-0.126894	0.0128	3.658e-23	-0.1272	0.01282	3.346e-23	0.00302874	0.001302	0.01997	0.996676	14	566	3:49385350_50399695
BMI	5:75003678:C_T	rs2307111	5	75003678	C	T	0.393222	371416	-0.132435	0.01309	4.775e-24	-0.132985	0.01306	2.315e-24	0.000680815	0.001324	0.607	1	13	680	5:74291869_75146775
BMI	1:78450517:A_C	rs34517439	1	78450517	C	A	0.875073	371416	-0.199404	0.0196	2.644e-24	-0.19986	0.01988	8.783e-24	0.00254698	0.002021	0.2075	0.972091	12	118	1:77557339_78870285
BMI	6:34701981:C_CATTT	rs113344808	6	34701981	C	CATTT	0.686847	371416	-0.145769	0.01397	1.771e-25	-0.146279	0.01409	2.988e-25	0.00011201	0.001433	0.9377	0.971112	11	565	6:34501529_35386872
BMI	11:27679916:C_T	rs6265	11	27679916	T	C	0.189078	371416	-0.17954	0.01631	3.481e-28	-0.179536	0.01616	1.129e-28	0.00181099	0.001626	0.2655	1	10	222	11:27455582_27748493
BMI	4:45181334:A_T	rs12507026	4	45181334	A	T	0.565559	371416	-0.143084	0.0129	1.333e-28	-0.143082	0.01293	1.879e-28	0.00321681	0.001313	0.0143	0.998716	9	89	4:45068929_45330751
BMI	19:46183031:A_AT	rs555162510	19	46183031	AT	A	0.183351	371416	-0.190398	0.01684	1.19e-29	-0.190859	0.0165	5.95e-31	0.000318745	0.001677	0.8493	0.955308	8	27	19:46145661_46274553
BMI	12:50263148:A_G	rs7132908	12	50263148	G	A	0.615832	371416	-0.152955	0.01314	2.542e-31	-0.154147	0.01325	2.888e-31	0.00260342	0.001342	0.05238	1	7	206	12:50169070_50292478
BMI	6:50816887:G_T	rs72892910	6	50816887	G	T	0.829042	371416	-0.203443	0.01702	6.458e-33	-0.202474	0.01725	7.947e-32	0.00687284	0.001754	8.907e-05	0.995413	6	511	6:50343586_51258579
BMI	2:25145173:A_T	rs59086897	2	25145173	T	A	0.511162	371416	-0.155027	0.01282	1.113e-33	-0.155696	0.01284	8.047e-34	0.00409461	0.001305	0.001708	0.997885	5	655	2:24696795_25451789
BMI	1:177889025:A_C	rs539515	1	177889025	A	C	0.79257	371416	-0.228493	0.01578	1.674e-47	-0.227705	0.01607	1.331e-45	0.00717434	0.001633	1.114e-05	0.999844	4	232	1:177770097_177992892
BMI	2:635864:A_G	rs6751993	2	635864	A	G	0.171506	371416	-0.269211	0.01724	5.824e-55	-0.268919	0.01698	1.609e-56	0.00807901	0.001728	2.946e-06	0.971123	3	509	2:356387_710112
BMI	18:57829135:C_T	rs6567160	18	57829135	T	C	0.766602	371416	-0.267311	0.01508	2.488e-70	-0.267544	0.01531	2.434e-68	0.00361604	0.001554	0.02	0.998874	2	644	18:57676909_58718193
BMI	16:53800954:C_T	rs1421085	16	53800954	T	C	0.597461	371416	-0.367843	0.01303	2.1e-175	-0.367609	0.01317	2.491e-171	0.00590248	0.001335	9.785e-06	1	1	275	16:53563327_53909185
DBP	4:81174592:A_G	rs13125101	4	81174592	G	A	0.706224	346259	-0.480781	0.03251	1.771e-49	-0.477803	0.03233	1.991e-49	0.0164661	0.00344	1.692e-06	0.993919	2	121	4:81153105_81207963
DBP	1:243485126:G_T	rs68192516	1	243485126	G	T	0.301719	346259	0.322378	0.03225	1.59e-23	0.328256	0.03211	1.564e-24	0.0140764	0.003418	3.826e-05	0.997651	18	282	1:243152982_243602390
DBP	7:46008110:A_G	rs11977526	7	46008110	A	G	0.401639	346259	0.186374	0.03019	6.659e-10	0.181564	0.02999	1.418e-09	0.0117331	0.003184	0.0002287	1	120	4	7:45960645_46010100
DBP	3:41990829:A_C	rs12330747	3	41990829	A	C	0.170412	346259	0.355993	0.03986	4.251e-19	0.354016	0.03966	4.444e-19	0.0150261	0.004213	0.0003617	0.972681	33	905	3:41409762_42101087
DBP	10:104794086:G_T	rs76752100	10	104794086	T	G	0.0748914	346259	-0.481054	0.05633	1.35e-17	-0.468578	0.05594	5.446e-17	0.0199366	0.005918	0.0007553	0.989248	40	159	10:104563364_105059896
DBP	7:2529623:C_T	rs10282122	7	2529623	T	C	0.665811	346259	-0.214344	0.03137	8.296e-12	-0.209214	0.03116	1.887e-11	0.0110353	0.003312	0.0008632	0.995314	83	83	7:1922620_2534901
DBP	13:72353341:A_G	rs55813186	13	72353341	A	G	0.924308	346259	-0.351149	0.05609	3.846e-10	-0.349576	0.05591	4.049e-10	0.0194364	0.005927	0.001041	0.988237	108	29	13:72332431_72387833
DBP	1:249191706:A_G	rs4335411	1	249191706	A	G	0.761635	346259	0.206759	0.03701	2.308e-08	0.209739	0.03674	1.143e-08	0.0115789	0.003906	0.003036	0.880786	185	1	1:249191706_249191706
DBP	15:41460307:G_GGCT	rs199887978	15	41460307	G	GGCT	0.523412	346259	-0.233624	0.02973	3.889e-15	-0.234371	0.02957	2.265e-15	0.0092271	0.003141	0.00331	0.988372	50	463	15:41245289_42137773
DBP	19:11526765:G_T	rs167479	19	11526765	T	G	0.470196	346259	-0.361875	0.02956	1.901e-34	-0.356687	0.02934	5.388e-34	0.00889203	0.00311	0.004253	1	6	6	19:11441374_11526765
DBP	8:23404015:G_T	rs61271980	8	23404015	G	T	0.236916	346259	0.217664	0.03522	6.376e-10	0.214367	0.03506	9.7e-10	0.0104699	0.003722	0.004912	0.971971	116	63	8:23396830_23408508
DBP	15:75062397:C_T	rs11072508	15	75062397	T	C	0.672432	346259	-0.37472	0.03156	1.659e-32	-0.376683	0.03139	3.52e-33	0.00930497	0.003343	0.005372	0.991691	8	290	15:74711769_75397815
DBP	2:165085324:G_GAGGAAGGA	rs796275914	2	165085324	G	GAGGAAGGA	0.263532	346259	-0.296773	0.03395	2.316e-18	-0.294853	0.03381	2.778e-18	0.00990251	0.003586	0.00576	0.979134	36	268	2:164934626_165183257
DBP	7:129663496:C_T	rs11556924	7	129663496	T	C	0.389321	346259	-0.237261	0.03031	4.971e-15	-0.23897	0.03014	2.213e-15	0.00857663	0.003198	0.007319	1	52	6	7:129630585_129685597
DBP	7:27243221:C_T	rs2023843	7	27243221	T	C	0.925811	346259	0.491705	0.05639	2.795e-18	0.488867	0.05497	5.937e-19	0.0155573	0.005895	0.008309	0.998494	38	53	7:27217746_27312083
DBP	4:103188709:C_T	rs13107325	4	103188709	C	T	0.925047	346259	0.510403	0.05619	1.044e-19	0.529906	0.05554	1.415e-21	0.0155077	0.005916	0.008757	1	31	82	4:102702364_103999909
DBP	5:122692653:G_GT	rs34984032	5	122692653	GT	G	0.462765	346259	0.21268	0.02967	7.543e-13	0.20909	0.0295	1.366e-12	0.00814716	0.003131	0.009277	0.997368	68	187	5:122450771_122943249
DBP	1:11883731:C_T	rs12567136	1	11883731	T	C	0.164121	346259	-0.502701	0.03998	2.955e-36	-0.504717	0.03974	5.913e-37	0.0109104	0.004214	0.00962	0.998864	5	375	1:11824133_12023500
DBP	21:39819830:C_T	rs2836411	21	39819830	C	T	0.645869	346259	-0.195867	0.03109	2.978e-10	-0.199092	0.03086	1.112e-10	0.00849083	0.003281	0.009667	0.980962	106	43	21:39819830_40074396
DBP	10:102552752:G_T	rs10883543	10	102552752	G	T	0.111596	346259	-0.330923	0.04714	2.219e-12	-0.333033	0.04667	9.615e-13	0.0127331	0.004944	0.01002	0.98974	74	25	10:102075479_102621232
DBP	5:114410792:A_C	rs11241307	5	114410792	C	A	0.494395	346259	0.188511	0.0296	1.911e-10	0.187483	0.0295	2.086e-10	0.00784859	0.003133	0.01224	0.996536	104	180	5:114120596_114450905
DBP	11:1887806:A_T	rs7938342	11	1887806	A	T	0.583467	346259	0.28085	0.03008	9.879e-21	0.278295	0.02986	1.158e-20	0.00782775	0.003167	0.01346	0.991969	25	91	11:1873232_1949470
DBP	11:130266117:A_T	rs10894192	11	130266117	A	T	0.568878	346259	0.196662	0.03017	7.108e-11	0.199602	0.02999	2.824e-11	0.00765194	0.003179	0.01609	0.979049	95	9	11:130266117_130282078
DBP	1:113046395:C_T	rs351365	1	113046395	C	T	0.748495	346259	0.304591	0.03422	5.553e-19	0.299988	0.03385	7.886e-19	0.00838174	0.003596	0.01976	0.989246	35	294	1:113023312_113564644
DBP	12:123908948:A_G	rs4930719	12	123908948	G	A	0.814549	346259	0.236138	0.03818	6.188e-10	0.242102	0.03781	1.514e-10	0.00928914	0.004021	0.02087	0.994984	115	239	12:123618544_123908948
DBP	10:18727959:C_G	rs12258967	10	18727959	G	C	0.298062	346259	-0.30069	0.03235	1.487e-20	-0.301238	0.03221	8.65e-21	0.0077949	0.003408	0.02218	1	26	153	10:18418804_18892125
DBP	16:4020732:C_T	rs72762705	16	4020732	T	C	0.196658	346259	-0.247033	0.03746	4.273e-11	-0.250062	0.03714	1.659e-11	0.00897853	0.003938	0.02261	0.982068	93	6	16:4012480_4041760
DBP	15:71587373:A_G	rs3743111	15	71587373	A	G	0.614517	346259	0.188576	0.03038	5.373e-10	0.188684	0.03026	4.48e-10	0.00726105	0.003212	0.02379	0.996273	112	13	15:71587373_71628370
DBP	11:100610546:C_T	rs604723	11	100610546	T	C	0.2758	346259	-0.450356	0.0333	1.13e-41	-0.454195	0.03308	6.509e-43	0.00785727	0.003501	0.02483	0.986414	3	291	11:100421331_100720108
DBP	5:32831670:C_T	rs13154066	5	32831670	T	C	0.403231	346259	-0.361133	0.03012	4.1e-33	-0.365208	0.02993	2.988e-34	0.00685544	0.003177	0.03093	0.998321	7	182	5:32689773_33181571
DBP	15:81042816:A_G	rs2627316	15	81042816	G	A	0.471074	346259	0.217888	0.02961	1.874e-13	0.216905	0.02947	1.836e-13	0.00667102	0.003121	0.03257	0.996975	60	51	15:80987012_81066058
DBP	1:25022314:A_G	rs72654647	1	25022314	G	A	0.754872	346259	-0.239457	0.03448	3.792e-12	-0.235065	0.03433	7.532e-12	0.00774531	0.003632	0.03294	0.995541	78	97	1:25022314_25183636
DBP	15:91428521:C_CT	rs764429222	15	91428521	CT	C	0.672407	346259	-0.371354	0.03143	3.293e-32	-0.367954	0.03128	6.119e-32	0.00697608	0.003338	0.03661	1	10	67	15:91391133_91443059
DBP	12:111884608:C_T	rs3184504	12	111884608	C	T	0.518697	346259	-0.501848	0.02955	1.061e-64	-0.497846	0.02939	2.34e-64	0.00645723	0.003119	0.03843	1	1	1134	12:111281636_113235279
DBP	15:40321351:A_C	rs3736290	15	40321351	C	A	0.470391	346259	-0.165055	0.02974	2.868e-08	-0.162071	0.02951	3.987e-08	0.00647222	0.003133	0.03881	0.988339	191	3	15:40317075_40321351
DBP	6:169592272:T_TG	rs779562883	6	169592272	TG	T	0.216028	346259	0.213753	0.03728	9.786e-09	0.215053	0.0371	6.738e-09	0.00784951	0.003931	0.04585	0.926623	168	1	6:169592272_169592272
DBP	3:169171347:G_T	rs4955658	3	169171347	G	T	0.537042	346259	-0.292226	0.02969	7.388e-23	-0.292493	0.02952	3.797e-23	0.00609748	0.003128	0.05125	0.99809	20	181	3:168695358_169312755
DBP	3:124614317:C_T	rs9869147	3	124614317	T	C	0.398102	346259	-0.186454	0.03029	7.494e-10	-0.184276	0.03011	9.396e-10	0.00616485	0.00319	0.05332	0.995495	126	51	3:124550364_124643562
DBP	17:62377645:C_T	rs8080754	17	62377645	C	T	0.385003	346259	-0.175694	0.03041	7.607e-09	-0.177411	0.03021	4.289e-09	0.00619489	0.003207	0.05336	0.996618	160	4	17:62377645_62387091
DBP	12:50520623:A_AG	rs11371546	12	50520623	AG	A	0.631864	346259	-0.261931	0.03072	1.511e-17	-0.263226	0.03056	7.11e-18	0.00616341	0.003238	0.05695	0.993445	41	229	12:50375477_51502156
DBP	1:10798489:C_G	rs34071855	1	10798489	G	C	0.341175	346259	0.295476	0.03137	4.489e-21	0.29594	0.03119	2.364e-21	0.006113	0.003318	0.06546	0.986847	22	26	1:10763241_10802977
DBP	8:120400847:A_G	rs11782995	8	120400847	G	A	0.749315	346259	0.230822	0.03409	1.282e-11	0.234197	0.03386	4.635e-12	0.00656949	0.003583	0.06672	0.997559	86	154	8:120392313_120476552
DBP	7:25964280:A_AT	7:25964280_AT_A	7	25964280	A	AT	0.424554	346259	0.180343	0.02999	1.817e-09	0.181582	0.02982	1.139e-09	0.00569277	0.003157	0.07139	0.993646	138	13	7:25959973_25979194
DBP	4:26785356:A_T	rs28667801	4	26785356	A	T	0.59265	346259	-0.166631	0.03023	3.555e-08	-0.166145	0.03015	3.568e-08	0.00568972	0.003199	0.07534	0.986436	192	1	4:26785356_26785356
DBP	16:30969486:G_T	rs11643872	16	30969486	T	G	0.392938	346259	-0.186379	0.03031	7.793e-10	-0.186895	0.03014	5.605e-10	0.00563726	0.003197	0.07785	0.995199	127	65	16:30444998_31154146
DBP	4:106910958:C_T	rs56388530	4	106910958	C	T	0.24068	346259	-0.235313	0.03456	9.797e-12	-0.237798	0.03438	4.631e-12	0.00631377	0.003627	0.08176	0.998239	84	2	4:106910958_106911742
DBP	12:90081188:C_T	rs7136259	12	90081188	T	C	0.417923	346259	-0.30362	0.02998	4.196e-24	-0.303734	0.0298	2.123e-24	0.00547515	0.003161	0.08327	1	17	221	12:89941374_90567732
DBP	2:179721046:A_G	rs17362588	2	179721046	A	G	0.0887111	346259	0.360071	0.05195	4.165e-12	0.352242	0.05187	1.113e-11	0.00953406	0.005521	0.08416	1	79	36	2:179506790_179799576
DBP	10:106520975:A_C	rs181200083	10	106520975	C	A	0.00945621	346259	1.01935	0.1571	8.561e-11	1.02601	0.1609	1.789e-10	0.0290258	0.0171	0.08961	0.94258	98	3	10:106399140_106805351
DBP	7:131010429:C_T	rs3757394	7	131010429	C	T	0.370086	346259	-0.196289	0.03071	1.642e-10	-0.198352	0.03052	8.128e-11	0.00550424	0.003244	0.0897	0.992632	103	72	7:130986966_131192475
DBP	2:181865283:C_CT	2:181865283_CT_C	2	181865283	CT	C	0.663572	346259	0.180257	0.03271	3.581e-08	0.184028	0.0325	1.49e-08	0.00576377	0.003442	0.09398	0.913181	193	1	2:181865283_181865283
DBP	4:17865865:A_T	rs73098804	4	17865865	T	A	0.870257	346259	-0.273137	0.04422	6.538e-10	-0.273513	0.04419	6.016e-10	0.00785402	0.004714	0.09571	0.985879	118	295	4:17813151_18035250
DBP	5:157824481:A_G	rs7701003	5	157824481	G	A	0.368606	346259	-0.246081	0.0306	8.818e-16	-0.24776	0.03038	3.496e-16	0.00523811	0.003224	0.1043	0.999926	47	294	5:157423813_158482827
DBP	6:127098553:A_G	rs6923947	6	127098553	A	G	0.448509	346259	0.341254	0.02974	1.755e-30	0.334357	0.02961	1.45e-29	0.00507812	0.003145	0.1064	0.994319	12	416	6:126686407_127383736
DBP	13:110903219:A_G	rs751749	13	110903219	G	A	0.238743	346259	0.205069	0.03471	3.457e-09	0.197853	0.03453	1.006e-08	0.0059073	0.003666	0.1071	0.991938	144	10	13:110788441_110904857
DBP	3:57944874:A_C	rs1675381	3	57944874	A	C	0.439807	346259	0.191612	0.02975	1.186e-10	0.19425	0.02956	4.954e-11	0.00502625	0.003133	0.1086	1	102	76	3:57519194_57954435
DBP	8:143992864:A_C	rs3802230	8	143992864	C	A	0.461358	346259	0.164893	0.02964	2.657e-08	0.168464	0.02945	1.061e-08	0.00496733	0.00313	0.1125	0.99825	189	4	8:143990763_143992864
DBP	19:45745607:C_T	rs74444983	19	45745607	T	C	0.740363	346259	-0.238945	0.03383	1.624e-12	-0.241971	0.0336	6.001e-13	0.0056408	0.003558	0.1129	0.992162	72	35	19:45740771_45809208
DBP	1:153662423:A_G	rs35479618	1	153662423	G	A	0.982464	346259	-0.823789	0.1127	2.665e-13	-0.833284	0.113	1.689e-13	0.0188344	0.01205	0.1181	1	61	3	1:153577222_153662423
DBP	6:118717814:A_G	rs17080124	6	118717814	A	G	0.901828	346259	-0.2848	0.04973	1.024e-08	-0.27918	0.04956	1.773e-08	0.00815792	0.005296	0.1235	0.996002	169	22	6:118567764_118717814
DBP	4:111356221:A_C	rs11936009	4	111356221	C	A	0.2034	346259	0.242693	0.03669	3.704e-11	0.241897	0.03653	3.559e-11	0.00589541	0.003882	0.1288	0.998151	91	89	4:111331911_111447157
DBP	12:8830774:A_T	rs11608477	12	8830774	A	T	0.685777	346259	0.210081	0.03223	7.144e-11	0.203479	0.03208	2.242e-10	0.00514716	0.003401	0.1302	0.974583	96	8	12:8828383_8837407
DBP	12:115553115:C_T	rs35441	12	115553115	C	T	0.617643	346259	0.285085	0.03035	5.849e-21	0.285129	0.03013	3.018e-21	0.004798	0.003196	0.1333	0.999139	24	127	12:115436197_115950227
DBP	2:96581338:C_T	rs62153700	2	96581338	T	C	0.307078	346259	0.204158	0.03218	2.222e-10	0.204737	0.03191	1.406e-10	0.00506556	0.003386	0.1346	0.99463	105	239	2:96393944_97089292
DBP	14:50655357:C_G	rs72681869	14	50655357	C	G	0.011038	346259	-1.07709	0.1412	2.396e-14	-1.09165	0.1381	2.636e-15	0.0216984	0.01456	0.1362	1	53	8	14:50655307_51207741
DBP	4:38388918:A_C	rs6844435	4	38388918	A	C	0.461713	346259	0.170532	0.02966	8.93e-09	0.17198	0.0295	5.52e-09	0.00464756	0.003126	0.1371	0.994836	165	34	4:38358475_38395949
DBP	17:7783335:A_AGA	rs397934496	17	7783335	AGA	A	0.0975702	346259	0.369442	0.05068	3.107e-13	0.383278	0.05046	3.079e-14	0.00781119	0.005323	0.1423	0.960929	62	45	17:7171328_7921006
DBP	9:136522274:C_T	rs6271	9	136522274	T	C	0.0738869	346259	-0.521612	0.05635	2.105e-20	-0.507994	0.05562	6.615e-20	0.00857099	0.005881	0.145	1	28	62	9:136132908_136535677
DBP	7:50914953:A_C	rs10233389	7	50914953	A	C	0.507248	346259	-0.162449	0.02953	3.766e-08	-0.163282	0.02941	2.82e-08	0.00453892	0.003119	0.1456	0.997579	194	1	7:50914953_50914953
DBP	1:230844772:G_T	rs2478539	1	230844772	G	T	0.599729	346259	-0.244472	0.03017	5.329e-16	-0.243775	0.03005	4.953e-16	0.00461364	0.003196	0.1489	1	46	79	1:230824933_230879511
DBP	7:100287495:C_G	rs221798	7	100287495	C	G	0.115096	346259	0.277846	0.04624	1.865e-09	0.270206	0.0462	4.939e-09	0.00703546	0.004916	0.1524	1	139	49	7:100266081_100509253
DBP	11:27272519:T_TAAA	11:27272519_TAAA_T	11	27272519	TAAA	T	0.637069	346259	0.173186	0.0312	2.838e-08	0.174425	0.03098	1.804e-08	0.00461238	0.003284	0.1602	0.97146	190	1	11:27272519_27272519
DBP	19:18449238:A_G	rs9636202	19	18449238	A	G	0.265828	346259	-0.191684	0.03354	1.098e-08	-0.192216	0.03328	7.673e-09	0.00491765	0.003545	0.1654	0.988562	171	7	19:18449238_18460956
DBP	2:651407:C_T	rs12714414	2	651407	C	T	0.151139	346259	-0.261319	0.04296	1.181e-09	-0.254878	0.04261	2.199e-09	0.00625819	0.004515	0.1657	0.924823	129	194	2:610603_653874
DBP	1:228191075:A_T	rs2760061	1	228191075	T	A	0.521556	346259	-0.178103	0.03018	3.593e-09	-0.186924	0.03007	5.108e-10	0.00437152	0.003167	0.1674	0.978061	147	56	1:228112121_228223547
DBP	20:62707234:C_CTTTCT	20:62707234_CTTTCT_C	20	62707234	CTTTCT	C	0.750395	346259	-0.240623	0.0343	2.296e-12	-0.241036	0.03413	1.645e-12	0.0049172	0.003629	0.1755	0.988832	75	25	20:62349977_62724698
DBP	11:107091429:T_TTG	rs142065594	11	107091429	T	TTG	0.511363	346259	-0.182414	0.02962	7.389e-10	-0.180605	0.02941	8.242e-10	0.00419894	0.003129	0.1796	0.993661	125	18	11:107059979_107128909
DBP	7:7276104:C_T	rs58529061	7	7276104	C	T	0.157635	346259	0.25502	0.04062	3.418e-10	0.25417	0.04047	3.372e-10	0.00575896	0.0043	0.1805	0.994938	107	32	7:7223416_7291508
DBP	6:51838263:A_G	rs9296668	6	51838263	G	A	0.483533	346259	0.25477	0.02954	6.389e-18	0.254313	0.02937	4.814e-18	0.00412855	0.003119	0.1856	0.997109	39	158	6:51415907_52044509
DBP	15:96637443:C_T	rs7171368	15	96637443	T	C	0.325633	346259	0.203262	0.03155	1.179e-10	0.204235	0.03134	7.218e-11	0.00435292	0.003322	0.1901	0.996003	101	12	15:96629651_96643452
DBP	8:144981488:A_G	rs56233017	8	144981488	A	G	0.045793	346259	-0.424789	0.07191	3.473e-09	-0.426016	0.07126	2.249e-09	0.00959808	0.007478	0.1993	0.963295	145	4	8:144981488_145042001
DBP	17:2090341:A_C	rs4362428	17	2090341	A	C	0.408081	346259	-0.18094	0.03005	1.722e-09	-0.179367	0.0299	1.978e-09	0.00399659	0.00317	0.2074	0.99855	135	38	17:2034275_2203175
DBP	11:122527212:C_G	rs7129204	11	122527212	G	C	0.879763	346259	-0.301001	0.04548	3.641e-11	-0.308623	0.04533	9.912e-12	0.00591462	0.004793	0.2172	0.996776	90	57	11:122496035_122537105
DBP	11:47530227:A_AAC	rs34074549	11	47530227	AAC	A	0.483594	346259	0.248046	0.03108	1.455e-15	0.251499	0.03092	4.15e-16	0.00405225	0.003285	0.2174	0.904823	48	2465	11:46177479_51579888
DBP	20:47418686:A_G	rs6090908	20	47418686	A	G	0.148676	346259	-0.27596	0.04156	3.125e-11	-0.273225	0.04142	4.207e-11	0.00530587	0.004384	0.2262	0.996084	89	28	20:47218964_47456856
DBP	8:25878995:C_G	rs951914	8	25878995	G	C	0.286522	346259	-0.190824	0.03285	6.286e-09	-0.191825	0.03272	4.552e-09	0.00414592	0.003468	0.232	0.988745	156	26	8:25878995_25908797
DBP	15:79066653:A_G	rs57708073	15	79066653	A	G	0.7431	346259	0.235173	0.03395	4.298e-12	0.231807	0.03365	5.657e-12	0.00425821	0.003574	0.2335	0.992213	80	113	15:78971136_79082431
DBP	5:173303392:G_T	rs55993676	5	173303392	G	T	0.712867	346259	0.297004	0.03266	9.502e-20	0.300002	0.03238	1.958e-20	0.00408206	0.003439	0.2353	0.99846	30	145	5:173269669_173405730
DBP	4:25408838:A_G	rs34811474	4	25408838	A	G	0.231686	346259	-0.192018	0.03499	4.072e-08	-0.186043	0.03471	8.346e-08	0.00437865	0.003695	0.236	1	196	1	4:25408838_25408838
DBP	7:74076013:A_AAAAAAT	7:74076013_AAAAAAT_A	7	74076013	AAAAAAT	A	0.80704	346259	-0.21395	0.03747	1.126e-08	-0.209826	0.03736	1.958e-08	0.00464419	0.00397	0.242	0.996991	173	7	7:74073590_74120370
DBP	3:53701367:T_TG	rs3836508	3	53701367	TG	T	0.327088	346259	0.204924	0.03164	9.396e-11	0.203684	0.03157	1.1e-10	0.00387395	0.003357	0.2486	0.988541	99	32	3:53553923_53735299
DBP	2:191589082:C_T	rs6744420	2	191589082	C	T	0.695767	346259	0.189358	0.03217	3.94e-09	0.189627	0.03196	2.968e-09	0.0038689	0.003406	0.256	0.996727	149	33	2:191268293_191690705
DBP	9:37127678:C_T	rs13293465	9	37127678	T	C	0.350923	346259	-0.184558	0.03097	2.52e-09	-0.190804	0.03082	5.97e-10	0.00371456	0.003276	0.2569	0.99352	140	54	9:37073902_37330067
DBP	11:10275316:C_CA	11:10275316_CA_C	11	10275316	CA	C	0.8167	346259	-0.354136	0.03828	2.216e-20	-0.352672	0.03797	1.562e-20	0.00454416	0.00403	0.2595	0.994394	29	598	11:9750757_10699750
DBP	3:133976138:C_T	rs9883217	3	133976138	T	C	0.358111	346259	-0.207245	0.03087	1.894e-11	-0.208269	0.03069	1.148e-11	0.00352251	0.003255	0.2792	0.995289	87	156	3:133804728_134016334
DBP	10:121424815:A_AT	rs375034445	10	121424815	AT	A	0.212694	346259	-0.208866	0.0363	8.696e-09	-0.209272	0.03613	6.958e-09	0.00412435	0.003828	0.2813	0.985776	163	7	10:121415685_121433675
DBP	20:10965998:A_G	rs1887320	20	10965998	A	G	0.476453	346259	0.319302	0.02961	4.182e-27	0.316339	0.02945	6.444e-27	0.00337223	0.003131	0.2814	0.99836	14	464	20:10456377_11003699
DBP	15:69682916:A_G	rs117539635	15	69682916	G	A	0.0254638	346259	-0.799146	0.09431	2.375e-17	-0.803716	0.09266	4.185e-18	0.010531	0.009823	0.2837	0.986475	43	10	15:69472340_69929692
DBP	22:18476909:C_T	rs9618179	22	18476909	T	C	0.261776	346259	0.193968	0.03371	8.713e-09	0.195095	0.03354	6.013e-09	0.00379489	0.003555	0.2858	0.988131	164	7	22:18430506_18481510
DBP	17:79375998:A_C	rs1701	17	79375998	C	A	0.639576	346259	0.170103	0.03108	4.409e-08	0.170719	0.03087	3.199e-08	0.00347218	0.00328	0.2897	0.978781	197	1	17:79375998_79375998
DBP	19:49605705:A_G	rs73046792	19	49605705	A	G	0.164917	346259	-0.240012	0.03976	1.573e-09	-0.239571	0.03949	1.312e-09	0.00436464	0.004201	0.2988	1	134	1	19:49605705_49605705
DBP	17:47488823:G_T	rs55714120	17	47488823	G	T	0.661862	346259	-0.238478	0.03134	2.729e-14	-0.236533	0.03126	3.85e-14	0.00340442	0.003301	0.3024	0.993259	54	146	17:47192620_47513711
DBP	18:42193553:A_AG	rs138826355	18	42193553	A	AG	0.729285	346259	-0.206215	0.03344	6.964e-10	-0.20653	0.0332	4.936e-10	0.00361911	0.003529	0.3051	0.987311	121	13	18:42151268_42220367
DBP	8:81386171:C_T	rs143348642	8	81386171	T	C	0.200289	346259	-0.202021	0.03703	4.872e-08	-0.201114	0.03683	4.752e-08	0.0039896	0.003908	0.3073	0.993483	202	1	8:81386171_81386171
DBP	7:1195692:A_G	rs73033340	7	1195692	A	G	0.968697	346259	0.593856	0.08483	2.544e-12	0.596697	0.08383	1.096e-12	0.00897095	0.008831	0.3097	1	76	9	7:989647_1195692
DBP	2:218674697:C_T	rs918949	2	218674697	T	C	0.601865	346259	-0.171056	0.03023	1.527e-08	-0.170041	0.03007	1.556e-08	0.00322096	0.003192	0.3129	1	177	12	2:218667836_218683154
DBP	16:2086421:C_T	rs139491786	16	2086421	T	C	0.00687347	346259	-1.35502	0.1788	3.507e-14	-1.34582	0.1741	1.092e-14	0.018216	0.01823	0.3177	1	55	4	16:2086421_2088312
DBP	3:158137609:C_CAA	3:158137609_CAA_C	3	158137609	CAA	C	0.755561	346259	-0.211709	0.03601	4.124e-09	-0.213151	0.03588	2.838e-09	0.00379191	0.003799	0.3182	0.909715	150	47	3:158137609_158279748
DBP	18:48147127:A_G	rs1025686	18	48147127	G	A	0.23895	346259	-0.194487	0.03479	2.272e-08	-0.191078	0.03459	3.305e-08	0.00362546	0.003669	0.3231	0.987275	183	11	18:48132646_48147127
DBP	6:98342812:G_T	rs9320768	6	98342812	T	G	0.879356	346259	-0.268754	0.04538	3.185e-09	-0.263609	0.04509	5.019e-09	0.00473008	0.004809	0.3253	1	142	46	6:98310091_98473618
DBP	20:8616588:A_G	rs6039211	20	8616588	A	G	0.63825	346259	0.215305	0.03076	2.57e-12	0.215101	0.03058	1.994e-12	0.00309885	0.003252	0.3406	0.997686	77	43	20:8610255_8635551
DBP	11:22515533:A_G	rs11026586	11	22515533	G	A	0.936137	346259	-0.354397	0.06064	5.091e-09	-0.350255	0.06045	6.873e-09	0.00609739	0.006425	0.3427	0.992557	152	64	11:22490475_22536131
DBP	17:43173273:C_T	rs2301597	17	43173273	C	T	0.576881	346259	-0.215955	0.02995	5.597e-13	-0.221336	0.02983	1.18e-13	0.00292091	0.00316	0.3553	0.998094	64	64	17:43101281_43219921
DBP	5:127817549:C_T	rs6595828	5	127817549	C	T	0.417061	346259	0.213946	0.03005	1.082e-12	0.212042	0.02989	1.313e-12	0.00275964	0.003173	0.3844	0.993639	69	85	5:127711287_128010946
DBP	5:87986314:A_C	rs34483452	5	87986314	C	A	0.86485	346259	-0.268728	0.04359	7.036e-10	-0.269869	0.04346	5.291e-10	0.00397581	0.004604	0.3879	0.982809	122	35	5:87246992_87988934
DBP	8:10691318:C_T	rs11986845	8	10691318	C	T	0.56851	346259	-0.262287	0.03002	2.382e-18	-0.261958	0.0299	1.933e-18	0.00273511	0.003172	0.3885	0.984706	37	2843	8:8088230_11895516
DBP	3:141076084:C_T	rs9866391	3	141076084	C	T	0.392408	346259	0.183711	0.03031	1.348e-09	0.180233	0.0301	2.133e-09	0.0027462	0.003194	0.3899	0.996561	131	5	3:141066886_141091595
DBP	1:89442733:C_T	rs10922532	1	89442733	C	T	0.619792	346259	-0.17467	0.03092	1.606e-08	-0.175608	0.03081	1.195e-08	0.00277265	0.003275	0.3972	0.974257	178	8	1:89146660_89442733
DBP	15:95312071:C_T	rs12906962	15	95312071	T	C	0.681334	346259	-0.284039	0.0319	5.336e-19	-0.28119	0.0317	7.291e-19	0.00281641	0.003356	0.4013	0.988442	34	47	15:95312071_95378243
DBP	2:145720139:A_G	rs72854462	2	145720139	A	G	0.749632	346259	-0.253195	0.0343	1.573e-13	-0.249259	0.03408	2.604e-13	0.0028983	0.003632	0.4248	0.992193	59	85	2:145634153_145972565
DBP	4:56463775:C_T	rs11945489	4	56463775	C	T	0.712597	346259	0.203734	0.03277	5.039e-10	0.205121	0.03258	3.054e-10	0.00274816	0.003452	0.426	0.988854	111	232	4:56257107_56494039
DBP	7:151413194:C_T	rs10224210	7	151413194	C	T	0.281768	346259	0.236211	0.03288	6.718e-13	0.238122	0.03266	3.097e-13	0.00276196	0.003473	0.4265	0.992628	65	23	7:151399593_151415746
DBP	16:20392332:A_G	rs77924615	16	20392332	G	A	0.801849	346259	0.362578	0.0374	3.152e-22	0.357438	0.03697	4.137e-22	0.00311571	0.00394	0.429	0.981549	21	85	16:20350459_20413776
DBP	4:144085327:A_T	rs4690774	4	144085327	A	T	0.515182	346259	0.183299	0.0296	5.948e-10	0.180344	0.02942	8.754e-10	0.00238513	0.003114	0.4437	0.996541	113	238	4:144042730_144196647
DBP	7:96475554:C_T	rs7785344	7	96475554	C	T	0.581925	346259	0.163396	0.02991	4.707e-08	0.164951	0.02968	2.727e-08	0.00235651	0.003146	0.4539	0.999668	199	1	7:96475554_96475554
DBP	10:115781527:C_T	rs2782980	10	115781527	T	C	0.278763	346259	-0.310064	0.03293	4.717e-21	-0.31149	0.03272	1.72e-21	0.00252492	0.003475	0.4675	0.998604	23	82	10:115708770_115970280
DBP	1:8486131:A_C	rs302714	1	8486131	C	A	0.342923	346259	0.195041	0.03122	4.159e-10	0.194388	0.03099	3.56e-10	0.00234127	0.003281	0.4755	0.997235	109	125	1:8421203_8633467
DBP	6:34753277:G_GA	6:34753277_GA_G	6	34753277	GA	G	0.760388	346259	-0.195717	0.03502	2.286e-08	-0.196663	0.03476	1.538e-08	0.00255478	0.003701	0.49	0.979601	184	1	6:34753277_34753277
DBP	19:30304254:C_CAGTT	rs762976131	19	30304254	C	CAGTT	0.326816	346259	0.262919	0.03159	8.559e-17	0.264658	0.03145	3.943e-17	0.00229195	0.003344	0.4931	0.992973	44	88	19:30240852_30358243
DBP	22:28056338:C_T	rs134041	22	28056338	T	C	0.437627	346259	0.168144	0.02982	1.708e-08	0.173393	0.02965	4.953e-09	0.0021502	0.003146	0.4943	0.99203	180	2	22:28056338_28063227
DBP	16:4918326:G_T	rs10500326	16	4918326	T	G	0.235189	346259	-0.201246	0.03482	7.492e-09	-0.198711	0.0345	8.464e-09	0.00250812	0.003671	0.4944	0.996377	158	5	16:4903546_4932929
DBP	7:69742912:T_TTG	rs35535865	7	69742912	TTG	T	0.250851	346259	0.196041	0.03444	1.253e-08	0.196544	0.03443	1.141e-08	0.00247285	0.003655	0.4987	0.977696	174	52	7:69073387_69775270
DBP	3:185348351:C_T	rs4687477	3	185348351	C	T	0.38556	346259	0.176313	0.0305	7.465e-09	0.176315	0.03036	6.365e-09	0.0021687	0.003219	0.5005	0.988742	157	3	3:185307363_185348351
DBP	7:99650429:C_T	rs59261051	7	99650429	C	T	0.71494	346259	-0.187606	0.0327	9.58e-09	-0.180324	0.03258	3.114e-08	0.00231956	0.003471	0.504	0.998096	167	23	7:99605588_99711040
DBP	11:13299895:A_G	rs61882122	11	13299895	A	G	0.298426	346259	-0.242702	0.03237	6.451e-14	-0.241258	0.03219	6.641e-14	0.00225774	0.003408	0.5076	0.995898	56	173	11:13248539_13352405
DBP	7:35505204:C_T	rs343039	7	35505204	T	C	0.765457	346259	-0.214039	0.03498	9.415e-10	-0.214135	0.03473	6.981e-10	0.00241474	0.00369	0.5129	0.992045	128	29	7:35438831_35532991
DBP	5:142518675:A_G	rs12522841	5	142518675	G	A	0.530089	346259	-0.176142	0.02965	2.85e-09	-0.178731	0.0295	1.37e-09	0.00204555	0.00313	0.5135	0.997426	141	3	5:142507651_142518675
DBP	7:150690176:C_T	rs3918226	7	150690176	C	T	0.918556	346259	-0.647712	0.05481	3.133e-32	-0.636588	0.05526	1.053e-30	0.0036791	0.005897	0.5327	0.970949	9	46	7:150498809_150709571
DBP	16:89705100:G_GCA	rs149044215	16	89705100	GCA	G	0.374202	346259	-0.175803	0.03156	2.54e-08	-0.174831	0.03137	2.506e-08	0.00196656	0.003329	0.5547	0.936898	188	8	16:89691142_89713969
DBP	20:57727382:C_T	rs76828114	20	57727382	T	C	0.892061	346259	-0.501861	0.04777	8.087e-26	-0.504276	0.04779	4.937e-26	0.00286387	0.005067	0.5719	0.995428	16	154	20:57546410_57820502
DBP	1:115829178:C_T	rs11466111	1	115829178	C	T	0.98235	346259	-0.885959	0.1122	2.809e-15	-0.891953	0.1132	3.368e-15	0.00681456	0.01213	0.5743	1	49	45	1:115638987_115898681
DBP	14:104007751:C_T	rs113044050	14	104007751	T	C	0.141444	346259	-0.260117	0.04278	1.199e-09	-0.259825	0.0425	9.785e-10	0.00252345	0.004532	0.5777	0.978287	130	11	14:103859962_104014690
DBP	3:48178576:A_ATA	rs750332759	3	48178576	ATA	A	0.629768	346259	0.233031	0.03249	7.376e-13	0.23667	0.03225	2.148e-13	0.00181284	0.003428	0.5969	0.885561	66	381	3:47891744_48379787
DBP	1:201737722:C_T	rs72742024	1	201737722	T	C	0.333344	346259	-0.213079	0.03139	1.129e-11	-0.216835	0.03124	3.9e-12	0.00174822	0.00332	0.5985	0.9987	85	92	1:201723802_201886769
DBP	22:40533074:A_AGT	22:40533074_AGT_A	22	40533074	AGT	A	0.796084	346259	0.212407	0.03675	7.501e-09	0.20471	0.03654	2.117e-08	0.00204018	0.003879	0.599	0.98704	159	26	22:40528220_40711620
DBP	11:65405600:G_T	rs2306363	11	65405600	T	G	0.206684	346259	-0.262028	0.03654	7.456e-13	-0.274352	0.03623	3.639e-14	0.00200587	0.003834	0.6008	0.99697	67	13	11:65365077_65566719
DBP	17:61554194:A_T	rs4291	17	61554194	A	T	0.624826	346259	-0.178517	0.03069	6.021e-09	-0.182945	0.03053	2.069e-09	0.00167774	0.003243	0.6049	0.991666	154	10	17:61545779_61559625
DBP	10:63515681:G_T	rs72831343	10	63515681	T	G	0.854757	346259	0.529208	0.04189	1.402e-36	0.521652	0.04145	2.575e-36	0.00227681	0.004408	0.6055	0.998683	4	397	10:63131078_63616588
DBP	7:89741410:A_C	rs2190231	7	89741410	C	A	0.479888	346259	0.17428	0.02971	4.457e-09	0.170864	0.02956	7.455e-09	0.00154709	0.003137	0.6219	0.988552	151	98	7:89728269_89861832
DBP	10:64564934:C_G	rs10995311	10	64564934	G	C	0.445773	346259	-0.254611	0.02987	1.545e-17	-0.257435	0.02961	3.487e-18	0.00148884	0.003137	0.635	0.990582	42	551	10:64451233_65360089
DBP	1:43917409:C_T	rs2251804	1	43917409	T	C	0.573289	346259	-0.212582	0.03001	1.411e-12	-0.206053	0.02986	5.147e-12	0.00150464	0.003177	0.6358	0.994844	71	119	1:43760070_43949718
DBP	2:183211443:A_G	rs12693302	2	183211443	A	G	0.649501	346259	-0.277201	0.03101	3.975e-19	-0.280187	0.03086	1.096e-19	0.00154361	0.003269	0.6368	0.999026	32	118	2:183170431_183313814
DBP	19:17222584:A_G	rs1077795	19	17222584	A	G	0.736243	346259	0.216767	0.03358	1.079e-10	0.211029	0.03341	2.667e-10	0.00166445	0.003545	0.6387	0.993641	100	33	19:17160564_17228554
DBP	12:121911602:G_T	rs10849891	12	121911602	T	G	0.598688	346259	0.165948	0.03019	3.873e-08	0.16275	0.03007	6.207e-08	0.00149165	0.003191	0.6402	0.995655	195	2	12:121900819_121911602
DBP	6:26104632:G_T	rs198851	6	26104632	G	T	0.849428	346259	-0.410805	0.04132	2.718e-23	-0.40994	0.04107	1.858e-23	0.00199815	0.004367	0.6473	0.99995	19	350	6:25536591_26561464
DBP	6:150998847:G_GA	rs143799059	6	150998847	GA	G	0.0707143	346259	-0.42764	0.05775	1.315e-13	-0.425392	0.05731	1.15e-13	0.00269153	0.006078	0.6579	0.995462	58	54	6:150975312_151037110
DBP	3:27364092:A_C	rs640912	3	27364092	A	C	0.286016	346259	0.178874	0.03276	4.762e-08	0.177665	0.03261	5.099e-08	0.0015172	0.003462	0.6612	0.997391	200	1	3:27364092_27364092
DBP	16:81609774:G_T	rs7196548	16	81609774	G	T	0.552519	346259	0.205016	0.02985	6.479e-12	0.201204	0.02971	1.259e-11	0.00138052	0.003163	0.6625	0.992745	81	83	16:81560996_81630611
DBP	8:101673916:C_T	rs3132880	8	101673916	T	C	0.458783	346259	-0.16992	0.03025	1.931e-08	-0.173283	0.03009	8.484e-09	0.0013877	0.003196	0.6641	0.95894	181	14	8:101673916_101681163
DBP	6:43758873:A_G	rs6905288	6	43758873	A	G	0.567032	346259	0.183656	0.02982	7.369e-10	0.18074	0.02967	1.121e-09	0.00130389	0.003151	0.6791	1	124	1	6:43758873_43758873
DBP	10:48411796:G_T	rs34130368	10	48411796	G	T	0.885258	346259	0.260549	0.0464	1.967e-08	0.260407	0.04601	1.511e-08	0.00199229	0.004863	0.682	1	182	1	10:48411796_48411796
DBP	10:28230429:G_GAA	rs11371318	10	28230429	GAA	G	0.493604	346259	0.182886	0.02962	6.635e-10	0.181808	0.02946	6.769e-10	0.00117938	0.00313	0.7064	0.993767	119	88	10:28118860_28256470
DBP	2:26923095:C_T	rs1275978	2	26923095	C	T	0.383162	346259	0.320304	0.03045	7.048e-26	0.320986	0.03035	3.818e-26	0.00116436	0.003222	0.7178	0.996663	15	33	2:26895947_26937754
DBP	12:2489183:C_T	rs7309552	12	2489183	C	T	0.648767	346259	-0.178433	0.03106	9.213e-09	-0.179832	0.03095	6.201e-09	0.00118549	0.003289	0.7185	0.992144	166	26	12:2489183_2523772
DBP	2:37528311:C_T	rs57361399	2	37528311	C	T	0.772436	346259	0.203695	0.03531	8.01e-09	0.197483	0.03509	1.818e-08	0.00132382	0.003726	0.7224	0.998844	162	7	2:37498688_37559743
DBP	17:75316880:A_G	rs1436138	17	75316880	G	A	0.358934	346259	-0.175541	0.03091	1.361e-08	-0.175034	0.03068	1.162e-08	0.00111583	0.003257	0.7319	0.991787	176	1	17:75316880_75316880
DBP	18:10873221:A_G	rs12454132	18	10873221	A	G	0.672447	346259	0.179759	0.03147	1.121e-08	0.179361	0.03127	9.741e-09	0.00108041	0.003316	0.7446	0.99451	172	4	18:10873221_10879503
DBP	12:53441990:A_G	rs34029821	12	53441990	G	A	0.713112	346259	0.201978	0.03263	6.021e-10	0.203285	0.03238	3.435e-10	0.00108973	0.003436	0.7511	1	114	13	12:53430509_53448737
DBP	5:131833599:C_T	rs736801	5	131833599	C	T	0.613231	346259	0.17018	0.0305	2.419e-08	0.170806	0.03031	1.752e-08	0.000992257	0.003215	0.7576	0.988726	186	4	5:131820997_131833599
DBP	11:54890121:A_G	rs2704170	11	54890121	A	G	0.772428	346259	0.236992	0.03805	4.719e-10	0.242896	0.03783	1.357e-10	0.00119817	0.004011	0.7651	0.847949	110	229	11:54700697_55706687
DBP	17:57274615:A_AT	rs35057236	17	57274615	A	AT	0.678081	346259	-0.193611	0.03403	1.269e-08	-0.192609	0.03395	1.404e-08	0.00106954	0.003602	0.7665	0.863441	175	1	17:57274615_57274615
DBP	9:35906471:C_T	rs76452347	9	35906471	T	C	0.204534	346259	-0.20755	0.03797	4.603e-08	-0.21011	0.03755	2.204e-08	0.00117401	0.003979	0.768	0.927785	198	1	9:35906471_35906471
DBP	2:135605014:A_G	rs76328456	2	135605014	G	A	0.157894	346259	-0.240313	0.04199	1.05e-08	-0.231445	0.04176	2.976e-08	0.00120282	0.004366	0.7829	0.968194	170	27	2:135597628_135755367
DBP	15:66941084:A_G	rs1440371	15	66941084	G	A	0.714103	346259	-0.190258	0.03274	6.226e-09	-0.194421	0.03257	2.379e-09	0.000900491	0.003459	0.7946	0.99554	155	1	15:66941084_66941084
DBP	8:6360289:G_T	rs76020419	8	6360289	T	G	0.035394	346259	-0.526432	0.07988	4.377e-11	-0.530416	0.07937	2.342e-11	0.00211313	0.008398	0.8013	1	94	13	8:6351705_6379932
DBP	3:14891798:C_T	rs1687318	3	14891798	C	T	0.730781	346259	-0.222185	0.03335	2.689e-11	-0.219071	0.03315	3.908e-11	0.000864384	0.003528	0.8064	0.99854	88	28	3:14889245_14954628
DBP	13:22294062:C_T	rs682681	13	22294062	T	C	0.332509	346259	-0.191893	0.03172	1.444e-09	-0.195756	0.03147	4.962e-10	0.000765852	0.003344	0.8189	0.977792	132	19	13:22294062_22318853
DBP	7:75095477:T_TA	7:75095477_TA_T	7	75095477	TA	T	0.429318	346259	-0.197217	0.03032	7.8e-11	-0.197864	0.03016	5.326e-11	0.000711036	0.003197	0.824	0.969991	97	40	7:75044830_75168900
DBP	17:76747556:C_CA	rs71309110	17	76747556	CA	C	0.474488	346259	-0.181039	0.0307	3.697e-09	-0.18064	0.03054	3.326e-09	0.000716332	0.003239	0.825	0.925979	148	21	17:76677481_76798548
DBP	19:31918776:C_CA	rs112971255	19	31918776	C	CA	0.41032	346259	0.177412	0.03047	5.779e-09	0.181639	0.03036	2.204e-09	0.000679056	0.003213	0.8326	0.970347	153	160	19:31863085_32204311
DBP	4:156659819:A_C	rs11731886	4	156659819	C	A	0.236805	346259	-0.273627	0.03485	4.109e-15	-0.277039	0.03468	1.37e-15	0.000740651	0.00368	0.8405	0.995536	51	151	4:156420605_156683485
DBP	6:166182805:A_C	rs4305701	6	166182805	C	A	0.614439	346259	-0.182622	0.03035	1.784e-09	-0.183873	0.03018	1.111e-09	0.000639557	0.00321	0.8421	0.999175	137	45	6:166144852_166191190
DBP	2:205077128:C_T	rs2162003	2	205077128	T	C	0.610077	346259	0.18181	0.03078	3.503e-09	0.181779	0.03055	2.686e-09	0.000637908	0.003249	0.8444	0.972965	146	4	2:205077128_205093360
DBP	17:3981148:C_G	rs8074454	17	3981148	G	C	0.672335	346259	-0.215157	0.03146	7.992e-12	-0.217962	0.03134	3.534e-12	0.000630225	0.003326	0.8497	0.999256	82	256	17:3880148_4281407
DBP	11:61278246:C_T	rs751984	11	61278246	T	C	0.884247	346259	0.386765	0.04651	9.165e-17	0.387825	0.04615	4.299e-17	0.000900437	0.004889	0.8539	0.985655	45	39	11:61255817_61279799
DBP	3:49811413:A_AAC	3:49811413_AAC_A	3	49811413	AAC	A	0.468048	346259	-0.220028	0.03049	5.375e-13	-0.221882	0.03037	2.743e-13	0.000524015	0.003224	0.8709	0.941492	63	383	3:49385350_50176259
DBP	5:61592576:C_G	rs13163533	5	61592576	C	G	0.920248	346259	-0.331264	0.05487	1.568e-09	-0.325864	0.05466	2.497e-09	0.00094433	0.005813	0.8709	0.984311	133	137	5:61553881_61948803
DBP	9:140205269:C_T	9:140205269_C_T	9	140205269	T	C	0.335532	346259	-0.170536	0.03124	4.8e-08	-0.167054	0.03106	7.496e-08	0.000467237	0.003301	0.8874	1	201	1	9:140205269_140205269
DBP	10:21876939:A_C	rs6482188	10	21876939	A	C	0.294815	346259	0.195467	0.03247	1.747e-09	0.197484	0.03233	1.008e-09	0.000470815	0.003432	0.8909	0.997156	136	36	10:21821274_22003276
DBP	10:96009182:T_TA	rs543302184	10	96009182	T	TA	0.583225	346259	0.334432	0.03034	2.948e-28	0.333597	0.03012	1.618e-28	0.000392651	0.003202	0.9024	0.976866	13	233	10:95743087_96604211
DBP	5:96227278:C_T	rs1559359	5	96227278	T	C	0.548691	346259	-0.172796	0.02991	7.624e-09	-0.172997	0.02977	6.233e-09	0.000385907	0.003155	0.9027	0.984342	161	8	5:96220087_96252589
DBP	19:7257990:C_G	rs12978472	19	7257990	C	G	0.870588	346259	0.518564	0.04429	1.17e-31	0.525589	0.044	6.926e-33	0.00048607	0.004665	0.917	0.982433	11	23	19:7252756_7406066
DBP	12:20210632:C_T	rs10841441	12	20210632	C	T	0.300797	346259	-0.30156	0.03251	1.742e-20	-0.297327	0.03228	3.201e-20	0.000326819	0.003433	0.9242	0.979934	27	308	12:20144754_20473019
DBP	21:44829595:C_T	rs137923903	21	44829595	T	C	0.0137231	346259	-0.7973	0.129	6.381e-10	-0.776323	0.1272	1.049e-09	0.00127512	0.01353	0.9249	0.967454	117	17	21:44743630_44829595
DBP	4:138381268:C_T	rs12498882	4	138381268	C	T	0.45894	346259	0.168126	0.02977	1.626e-08	0.170266	0.02961	8.917e-09	0.000266021	0.003147	0.9326	0.990962	179	7	4:138377637_138382311
DBP	2:43167878:A_C	rs76326501	2	43167878	A	C	0.907169	346259	0.362316	0.05154	2.077e-12	0.382542	0.05103	6.555e-14	0.000449098	0.005423	0.934	0.980626	73	94	2:43104975_43766110
DBP	9:139520789:A_G	rs11145807	9	139520789	A	G	0.406076	346259	0.168491	0.03024	2.53e-08	0.170326	0.03	1.364e-08	0.000214822	0.003192	0.9463	0.986684	187	7	9:139518457_139520897
DBP	11:16272201:A_T	rs7110527	11	16272201	T	A	0.211396	346259	0.271429	0.03639	8.783e-14	0.271981	0.03615	5.351e-14	0.000244889	0.003847	0.9492	0.986775	57	138	11:16231935_16373664
DBP	1:3330677:A_G	rs2493290	1	3330677	G	A	0.860989	346259	-0.303375	0.04282	1.395e-12	-0.304433	0.0426	8.951e-13	0.000281561	0.004529	0.9504	0.998471	70	16	1:3312963_3330884
DBP	5:148313861:C_CT	rs762915336	5	148313861	CT	C	0.939455	346259	0.37176	0.06288	3.379e-09	0.372717	0.06256	2.555e-09	0.000359688	0.00661	0.9566	0.967038	143	31	5:148313861_148406386
DBP	6:79518638:C_CCA	rs35790661	6	79518638	CCA	C	0.370694	346259	0.204143	0.03093	4.093e-11	0.209918	0.03072	8.317e-12	3.67208e-05	0.003254	0.991	0.979909	92	250	6:79387119_79848856
DBP	11:111587138:T_TA	rs66580417	11	111587138	TA	T	0.264397	346259	0.208275	0.03379	7.11e-10	0.209753	0.03366	4.641e-10	9.23621e-06	0.003568	0.9979	0.982217	123	83	11:111455931_111647084
HDL-ln	19:45411941:C_T	rs429358	19	45411941	C	T	0.156123	359117	-0.0202881	0.0008052	4.313e-140	-0.0200888	0.0008084	2.561e-136	0.000312858	8.581e-05	0.0002662	1	9	622	19:45134682_46426122
HDL-ln	1:219670998:A_T	rs12143910	1	219670998	A	T	0.436167	359117	0.0043267	0.0005893	2.099e-13	0.00433266	0.0005874	1.637e-13	0.000190456	6.261e-05	0.002349	0.997297	106	226	1:219622072_220101499
HDL-ln	9:15304782:A_C	rs686030	9	15304782	A	C	0.858835	359117	0.0126561	0.0008382	1.643e-51	0.0126203	0.0008317	5.19e-52	0.000246639	8.822e-05	0.00518	0.99792	28	77	9:15278699_15309928
HDL-ln	16:67947158:C_T	rs113563886	16	67947158	C	T	0.116548	359117	0.0153696	0.0009363	1.481e-60	0.015308	0.0009364	4.465e-60	0.000276441	0.0001005	0.005946	0.987923	20	1134	16:66461927_69538239
HDL-ln	18:57739072:C_T	rs11664369	18	57739072	T	C	0.267559	359117	-0.00605487	0.00066	4.549e-20	-0.00604506	0.0006588	4.473e-20	0.000189292	7.03e-05	0.007089	0.998566	65	308	18:57728947_58091681
HDL-ln	10:17265447:C_T	rs11254464	10	17265447	C	T	0.419479	359117	0.00345597	0.0005907	4.883e-09	0.00344714	0.0005902	5.216e-09	0.000164657	6.303e-05	0.00899	0.996158	198	18	10:17255095_17327741
HDL-ln	20:44551855:C_T	rs6073958	20	44551855	T	C	0.801658	359117	0.0158192	0.0007303	4.7e-104	0.0158465	0.0007216	6.725e-107	0.000200343	7.692e-05	0.009201	0.998788	13	506	20:44125605_44928174
HDL-ln	16:81534790:C_T	rs2925979	16	81534790	C	T	0.698661	359117	0.00989422	0.0006516	4.469e-52	0.00991039	0.0006509	2.371e-52	0.000178006	6.958e-05	0.01052	1	26	106	16:81484570_81553070
HDL-ln	4:951179:A_G	rs1051613	4	951179	A	G	0.545922	359117	0.0044494	0.0005856	3.018e-14	0.00443002	0.0005833	3.084e-14	0.000153317	6.208e-05	0.01352	0.992632	97	43	4:899168_983809
HDL-ln	4:69325415:C_G	rs34168560	4	69325415	C	G	0.675929	359117	-0.00401889	0.000632	2.027e-10	-0.00401647	0.0006297	1.786e-10	0.000163062	6.712e-05	0.01512	0.968069	154	88	4:69309117_69395639
HDL-ln	9:136151579:T_TGGTGCAGGCGCAGGAAAAAATTGTGGCAATTCCTCA	9:136151579_TGGTGCAGGCGCAGGAAAAAATTGTGGCAATTCCTCA_T	9	136151579	T	TGGTGCAGGCGCAGGAAAAAATTGTGGCAATTCCTCA	0.185579	359117	0.00591944	0.0007521	3.542e-15	0.00594056	0.0007501	2.377e-15	0.000189833	8.004e-05	0.0177	0.999478	89	70	9:136137065_136339755
HDL-ln	2:227099180:C_T	rs2943645	2	227099180	C	T	0.353297	359117	0.0111519	0.0006101	1.194e-74	0.011136	0.0006081	6.711e-75	0.00014546	6.466e-05	0.02447	1	18	488	2:226840831_227248977
HDL-ln	19:11350488:C_T	rs2278426	19	11350488	T	C	0.0341379	359117	-0.0248675	0.001608	6.021e-54	-0.0248472	0.00162	4.196e-53	0.000385715	0.000172	0.02491	1	23	116	19:11265020_11463882
HDL-ln	3:156798732:A_G	rs900399	3	156798732	A	G	0.602327	359117	-0.00516949	0.0005961	4.246e-18	-0.00519454	0.0005943	2.32e-18	0.000141139	6.345e-05	0.02612	0.999112	73	20	3:156791268_156813672
HDL-ln	6:42915021:A_G	rs9471972	6	42915021	A	G	0.535197	359117	0.00513601	0.0005854	1.721e-18	0.00514893	0.0005846	1.283e-18	0.000138276	6.228e-05	0.0264	0.996896	70	95	6:42767253_42955749
HDL-ln	20:46340596:C_T	rs4239651	20	46340596	T	C	0.207941	359117	-0.00654341	0.0007168	6.905e-20	-0.0065825	0.0007161	3.841e-20	0.000164253	7.632e-05	0.03138	1	68	95	20:46290250_46530881
HDL-ln	1:230297778:A_T	rs2281718	1	230297778	T	A	0.613281	359117	0.0152259	0.0006002	5.605e-142	0.0152316	0.0005986	8.269e-143	0.000136959	6.379e-05	0.0318	0.99806	8	271	1:230227101_230572666
HDL-ln	6:98574560:C_T	rs968050	6	98574560	T	C	0.482728	359117	0.00356293	0.0005846	1.094e-09	0.00354124	0.000583	1.243e-09	0.000131633	6.211e-05	0.03407	0.999824	176	32	6:98547979_98591622
HDL-ln	6:43757896:A_C	rs998584	6	43757896	C	A	0.518359	359117	0.00884087	0.0005847	1.189e-51	0.00883367	0.000584	1.09e-51	0.000127041	6.221e-05	0.04115	0.994787	27	17	6:43749110_43765533
HDL-ln	21:46904415:C_T	rs1556328	21	46904415	T	C	0.733575	359117	0.00410498	0.0006691	8.529e-10	0.00413277	0.0006675	5.953e-10	0.000145105	7.111e-05	0.0413	0.965962	171	75	21:46858044_46921021
HDL-ln	18:47109955:A_G	rs77960347	18	47109955	A	G	0.986578	359117	-0.0743948	0.002533	1.14e-189	-0.0743297	0.002553	2.033e-186	0.000540607	0.0002736	0.04819	1	5	1506	18:46342691_48065975
HDL-ln	6:131897278:C_T	rs2781668	6	131897278	C	T	0.832896	359117	0.00436407	0.0007823	2.429e-08	0.00435284	0.0007814	2.535e-08	0.000163013	8.311e-05	0.04984	0.997206	223	2	6:131897278_131898208
HDL-ln	7:1029585:C_T	rs9769088	7	1029585	C	T	0.390903	359117	-0.00541026	0.0006004	2.045e-19	-0.00544314	0.0006004	1.241e-19	0.000124521	6.387e-05	0.05124	0.988284	69	402	7:977126_1228712
HDL-ln	11:116648917:C_G	rs964184	11	116648917	C	G	0.867557	359117	0.027502	0.0008637	1.735e-222	0.0274679	0.0008614	4.031e-223	0.000179452	9.236e-05	0.05201	1	4	1622	11:116281630_117491209
HDL-ln	2:21231524:A_G	rs676210	2	21231524	A	G	0.204333	359117	0.0155513	0.0007227	1.034e-102	0.0155166	0.0007214	1.283e-102	0.000147739	7.696e-05	0.0549	1	14	260	2:20959911_21546793
HDL-ln	12:125265201:A_G	rs921919	12	125265201	A	G	0.670626	359117	-0.0113071	0.0006335	2.98e-71	-0.0113125	0.0006328	1.75e-71	0.000126195	6.746e-05	0.0614	0.9623	19	2571	12:122381427_125450792
HDL-ln	11:122514403:C_T	rs58473820	11	122514403	C	T	0.621213	359117	-0.00618951	0.0006052	1.489e-24	-0.00616344	0.0006047	2.147e-24	0.000119518	6.435e-05	0.06328	0.994105	55	136	11:122483315_122575993
HDL-ln	10:115797947:A_T	rs72823020	10	115797947	A	T	0.131548	359117	0.00742204	0.0008654	9.765e-18	0.00747177	0.000863	4.817e-18	0.000168481	9.2e-05	0.06707	0.989669	75	28	10:115781637_115814806
HDL-ln	8:126507308:C_T	rs2980888	8	126507308	C	T	0.699812	359117	0.010064	0.0006412	1.638e-55	0.0100328	0.0006386	1.278e-55	0.000124217	6.794e-05	0.06751	0.999296	22	182	8:126433589_126650058
HDL-ln	10:65191645:G_T	rs7924036	10	65191645	T	G	0.502876	359117	0.00330126	0.0005825	1.447e-08	0.00330876	0.0005816	1.28e-08	0.000111186	6.193e-05	0.07259	0.999741	213	32	10:64916030_65321147
HDL-ln	5:157993895:G_GA	rs61029460	5	157993895	GA	G	0.238936	359117	-0.0050021	0.0006899	4.139e-13	-0.00496965	0.0006882	5.139e-13	0.000130869	7.347e-05	0.07487	0.977201	108	75	5:157985730_158030813
HDL-ln	22:30868418:A_C	rs714456	22	30868418	C	A	0.288195	359117	0.00445164	0.0006489	6.868e-12	0.00444708	0.0006469	6.222e-12	0.000122572	6.913e-05	0.07622	0.977449	120	272	22:30121577_30931307
HDL-ln	1:220970028:A_G	rs2642438	1	220970028	A	G	0.296969	359117	-0.00730766	0.0006389	2.684e-30	-0.00735849	0.0006396	1.259e-30	0.000119791	6.792e-05	0.0778	1	42	136	1:220934077_221112332
HDL-ln	19:33900257:C_G	rs8103728	19	33900257	G	C	0.670771	359117	0.00574067	0.0006223	2.857e-20	0.00573194	0.0006214	2.85e-20	0.000116546	6.635e-05	0.07898	0.997437	64	268	19:33784657_34024433
HDL-ln	12:20470221:A_C	rs11045172	12	20470221	C	A	0.198144	359117	0.00683654	0.0007368	1.713e-20	0.00692769	0.0007358	4.717e-21	0.000137084	7.827e-05	0.07989	0.98946	63	57	12:20392267_20596024
HDL-ln	6:137083138:C_T	rs932589	6	137083138	C	T	0.592254	359117	0.00326817	0.0005975	4.512e-08	0.00330682	0.0005972	3.073e-08	0.000109307	6.364e-05	0.08589	0.986164	234	1	6:137083138_137083138
HDL-ln	15:43726625:A_C	rs150844304	15	43726625	A	C	0.975205	359117	0.0233176	0.001885	3.818e-35	0.0233234	0.001893	7.119e-35	0.000344406	0.0002008	0.08625	0.997217	36	383	15:41816190_44947434
HDL-ln	11:27748493:A_C	rs17309930	11	27748493	A	C	0.207249	359117	-0.00613312	0.0007227	2.14e-17	-0.00609556	0.0007225	3.271e-17	0.000128495	7.647e-05	0.09291	1	81	89	11:27477864_27748493
HDL-ln	19:3414088:A_G	rs12975319	19	3414088	G	A	0.697643	359117	0.00357955	0.0006402	2.254e-08	0.00359841	0.0006395	1.833e-08	0.000113896	6.819e-05	0.09485	0.988719	221	1	19:3414088_3414088
HDL-ln	12:110016947:A_T	rs7296044	12	110016947	A	T	0.518325	359117	0.00622661	0.0005868	2.655e-26	0.00625436	0.0005862	1.408e-26	0.000102308	6.263e-05	0.1023	0.988104	53	241	12:109661672_110322837
HDL-ln	18:40744790:A_C	rs1834144	18	40744790	C	A	0.625809	359117	-0.00354097	0.0006042	4.618e-09	-0.00353328	0.0006027	4.559e-09	0.000104447	6.425e-05	0.104	0.995983	197	155	18:40674041_40841185
HDL-ln	20:21986005:C_T	rs1980552	20	21986005	T	C	0.443678	359117	0.00348861	0.0005901	3.389e-09	0.00350532	0.0005884	2.568e-09	0.00010112	6.265e-05	0.1065	0.984928	193	131	20:21884693_21986312
HDL-ln	2:136616754:C_T	rs182549	2	136616754	C	T	0.244916	359117	0.00490432	0.0007417	3.776e-11	0.00496165	0.000741	2.143e-11	0.00011791	7.311e-05	0.1068	0.97276	137	145	2:135583508_136783169
HDL-ln	9:139979592:C_T	9:139979592_C_T	9	139979592	T	C	0.290677	359117	0.00353918	0.0006425	3.62e-08	0.00358263	0.0006411	2.298e-08	0.000110368	6.844e-05	0.1068	0.999616	232	3	9:139979592_139987756
HDL-ln	2:219590348:A_G	rs148358468	2	219590348	G	A	0.949683	359117	0.00868505	0.001344	1.039e-10	0.00859154	0.001341	1.469e-10	0.000227937	0.0001416	0.1073	0.986768	147	8	2:219291481_220183796
HDL-ln	8:72459889:A_G	rs13269725	8	72459889	A	G	0.920683	359117	0.00643764	0.001088	3.269e-09	0.00643718	0.001085	3.009e-09	0.0001854	0.0001151	0.1074	0.997967	191	48	8:72395582_72500832
HDL-ln	2:203490635:G_GAA	2:203490635_GAA_G	2	203490635	G	GAA	0.296263	359117	-0.00559876	0.0006387	1.85e-18	-0.00561124	0.0006368	1.228e-18	0.000107482	6.777e-05	0.1127	0.996531	71	146	2:203226371_203755719
HDL-ln	8:144302570:C_T	rs7817574	8	144302570	T	C	0.815014	359117	-0.00845116	0.0007556	4.877e-29	-0.00847492	0.000756	3.63e-29	0.000124495	7.992e-05	0.1193	1	45	172	8:144250915_144466338
HDL-ln	2:121347612:C_G	rs11688682	2	121347612	C	G	0.270905	359117	0.00412787	0.0006794	1.231e-09	0.00412819	0.0006774	1.099e-09	0.00010861	7.2e-05	0.1314	0.932968	178	1	2:121347612_121347612
HDL-ln	1:161614490:G_T	rs1771582	1	161614490	G	T	0.556609	359117	0.0035297	0.0006077	6.31e-09	0.00355303	0.0006069	4.789e-09	9.64895e-05	6.458e-05	0.1352	0.931329	201	1	1:161614490_161614490
HDL-ln	11:14708619:A_G	rs558528882	11	14708619	A	G	0.00191727	359117	0.0475779	0.007203	3.968e-11	0.0485517	0.007253	2.164e-11	0.00107427	0.0007341	0.1433	0.86423	138	22	11:14375137_15120965
HDL-ln	5:127406259:G_T	rs6888037	5	127406259	G	T	0.2476	359117	0.00427553	0.0006772	2.725e-10	0.00426686	0.0006786	3.224e-10	0.000104631	7.22e-05	0.1473	0.992077	159	32	5:127345966_127524018
HDL-ln	16:4677604:A_C	rs12921195	16	4677604	C	A	0.860534	359117	0.00488366	0.0008934	4.597e-08	0.00496347	0.0008906	2.504e-08	0.000137101	9.525e-05	0.15	0.93026	235	1	16:4677604_4677604
HDL-ln	3:50024027:C_CA	rs778801698	3	50024027	C	CA	0.564707	359117	-0.00637256	0.0006152	3.857e-25	-0.00636993	0.0006133	2.864e-25	9.22809e-05	6.533e-05	0.1578	0.911647	54	471	3:49625933_50506073
HDL-ln	3:71655356:T_TA	3:71655356_TA_T	3	71655356	T	TA	0.453172	359117	0.00401898	0.0005981	1.82e-11	0.00398968	0.0005969	2.324e-11	8.82412e-05	6.372e-05	0.1661	0.955338	129	97	3:71498561_71684845
HDL-ln	12:121405210:C_T	rs10774579	12	121405210	C	T	0.48048	359117	-0.00370794	0.0005849	2.304e-10	-0.0037105	0.0005834	2.012e-10	8.58167e-05	6.219e-05	0.1676	0.998634	156	21	12:121352974_121424861
HDL-ln	3:185822353:G_T	rs10513801	3	185822353	T	G	0.863077	359117	0.00736286	0.000849	4.221e-18	0.00734823	0.0008458	3.685e-18	0.000124123	9.009e-05	0.1683	0.996504	72	106	3:185733707_185931174
HDL-ln	17:66879927:C_T	rs34931250	17	66879927	C	T	0.938655	359117	0.0123979	0.001215	1.838e-24	0.0124057	0.001208	9.533e-25	0.000175631	0.0001287	0.1722	1	56	119	17:66667869_66901366
HDL-ln	4:103188709:C_T	rs13107325	4	103188709	C	T	0.925293	359117	0.0204841	0.001109	3.642e-76	0.0206566	0.0011	1.097e-78	0.000159204	0.0001179	0.1768	1	17	368	4:102321252_104358654
HDL-ln	16:88073699:G_T	rs12922388	16	88073699	T	G	0.433723	359117	-0.00413597	0.000606	8.785e-12	-0.00412003	0.0006049	9.713e-12	8.70163e-05	6.456e-05	0.1777	0.992548	123	256	16:87984046_88121889
HDL-ln	5:153195655:A_AAAG	rs10644145	5	153195655	AAAG	A	0.645265	359117	0.00361311	0.0006106	3.277e-09	0.00363499	0.0006092	2.413e-09	8.73193e-05	6.487e-05	0.1783	0.989145	192	148	5:153055075_153444950
HDL-ln	6:139834012:G_T	rs632057	6	139834012	G	T	0.627468	359117	0.00516936	0.0006029	9.964e-18	0.00519593	0.0006025	6.495e-18	8.5424e-05	6.415e-05	0.183	1	76	57	6:139805476_139844429
HDL-ln	12:6663388:C_T	rs56848735	12	6663388	C	T	0.826329	359117	0.00523155	0.0007752	1.496e-11	0.00525047	0.0007727	1.08e-11	0.000108545	8.187e-05	0.1849	0.990183	127	84	12:6663087_6739497
HDL-ln	6:26761282:A_ATG	6:26761282_ATG_A	6	26761282	A	ATG	0.119694	359117	-0.00540954	0.0009054	2.305e-09	-0.00542626	0.0009061	2.113e-09	0.000127456	9.666e-05	0.1873	0.982017	186	205	6:26175866_27491299
HDL-ln	10:80954251:A_G	rs703966	10	80954251	G	A	0.579675	359117	-0.00386164	0.0005902	6.042e-11	-0.00389344	0.0005899	4.104e-11	8.25064e-05	6.286e-05	0.1894	0.996695	144	20	10:80940740_80955067
HDL-ln	6:116316896:A_G	rs3822854	6	116316896	G	A	0.40166	359117	0.00438778	0.0005953	1.703e-13	0.00441148	0.0005932	1.03e-13	8.26897e-05	6.322e-05	0.1909	0.99849	102	114	6:116241548_116533116
HDL-ln	7:106789152:G_T	rs975935	7	106789152	T	G	0.208077	359117	0.00421679	0.0007273	6.714e-09	0.00422977	0.000727	5.957e-09	0.000101128	7.76e-05	0.1925	0.973928	203	253	7:106786142_107074323
HDL-ln	3:15807354:C_CAA	3:15807354_CAA_C	3	15807354	C	CAA	0.642063	359117	0.00438463	0.0006149	9.985e-13	0.00446529	0.0006119	2.946e-13	8.42846e-05	6.504e-05	0.195	0.981463	112	383	3:15534173_15970334
HDL-ln	3:52501451:G_T	rs2159607	3	52501451	G	T	0.189522	359117	0.00633309	0.0007432	1.571e-17	0.00631962	0.0007409	1.469e-17	0.000101197	7.906e-05	0.2005	0.99837	78	486	3:51926817_53174745
HDL-ln	8:25464670:G_T	rs73221948	8	25464670	T	G	0.291301	359117	-0.00430937	0.0006734	1.564e-10	-0.00429963	0.0006716	1.53e-10	9.1731e-05	7.175e-05	0.2011	0.92185	151	3	8:25464656_25464690
HDL-ln	20:17597531:C_T	rs2236252	20	17597531	T	C	0.167977	359117	-0.00555545	0.0007778	9.189e-13	-0.00557254	0.0007763	7.075e-13	0.000104278	8.263e-05	0.2069	0.997162	111	18	20:17546574_17607788
HDL-ln	4:55488117:C_CAA	4:55488117_CAA_C	4	55488117	CAA	C	0.474364	359117	-0.00387319	0.0006129	2.627e-10	-0.00384406	0.0006121	3.373e-10	8.1726e-05	6.514e-05	0.2096	0.903397	158	121	4:55484718_55556235
HDL-ln	8:64622944:A_AT	rs112067118	8	64622944	A	AT	0.185803	359117	-0.00476083	0.0007597	3.69e-10	-0.00480786	0.000754	1.817e-10	0.00010015	8.028e-05	0.2122	0.988972	160	112	8:64492163_64779013
HDL-ln	8:103876780:C_T	rs2247355	8	103876780	T	C	0.182316	359117	0.00527907	0.0007618	4.23e-12	0.00531507	0.0007605	2.778e-12	0.000100086	8.1e-05	0.2166	0.997868	117	69	8:103817865_103955366
HDL-ln	12:26440698:A_G	rs12814794	12	26440698	A	G	0.755024	359117	0.00427218	0.0006819	3.726e-10	0.00427977	0.0006793	2.974e-10	8.90461e-05	7.252e-05	0.2195	0.989607	161	26	12:26440698_26474867
HDL-ln	11:118941596:A_G	rs7925100	11	118941596	A	G	0.396292	359117	-0.00438693	0.000599	2.42e-13	-0.00438714	0.0005971	2.012e-13	7.70946e-05	6.359e-05	0.2254	0.999782	107	173	11:118405068_119189132
HDL-ln	11:61557803:C_T	rs102275	11	61557803	C	T	0.352157	359117	-0.0152805	0.0006132	4.447e-137	-0.015285	0.0006114	6.043e-138	7.73921e-05	6.531e-05	0.236	1	11	307	11:61434878_61731324
HDL-ln	15:74620146:C_T	rs2930305	15	74620146	C	T	0.708193	359117	0.00389252	0.0006457	1.652e-09	0.00391897	0.0006441	1.172e-09	7.99186e-05	6.862e-05	0.2442	0.998812	180	58	15:74610228_74671937
HDL-ln	5:118729327:A_G	rs1045242	5	118729327	G	A	0.271707	359117	0.00464201	0.0006579	1.717e-12	0.00467941	0.0006566	1.03e-12	8.10375e-05	6.994e-05	0.2466	0.990928	113	21	5:118687099_118732187
HDL-ln	17:568515:C_T	rs71355297	17	568515	C	T	0.771235	359117	0.00454372	0.0006941	5.89e-11	0.00451702	0.0006926	6.966e-11	8.5603e-05	7.388e-05	0.2466	0.998149	143	58	17:291564_617869
HDL-ln	20:55836040:A_G	rs6123685	20	55836040	A	G	0.253654	359117	0.00390542	0.0006692	5.342e-09	0.00390604	0.0006698	5.485e-09	8.12583e-05	7.12e-05	0.2538	1	200	1	20:55836040_55836040
HDL-ln	7:94953913:C_G	rs705380	7	94953913	G	C	0.048836	359117	0.007601	0.001365	2.592e-08	0.00753125	0.001369	3.797e-08	0.000162779	0.0001468	0.2675	0.97876	225	1	7:94953913_94953913
HDL-ln	10:101912064:C_T	rs2862954	10	101912064	T	C	0.500109	359117	-0.0039812	0.0005818	7.765e-12	-0.00395009	0.0005807	1.033e-11	6.85121e-05	6.191e-05	0.2685	1	121	34	10:101902957_102039187
HDL-ln	14:69280049:G_T	rs7156516	14	69280049	T	G	0.756596	359117	-0.00451511	0.0006787	2.884e-11	-0.00448898	0.0006792	3.857e-11	7.86321e-05	7.223e-05	0.2763	0.995679	134	51	14:69149372_69314059
HDL-ln	11:126225876:C_G	rs112771035	11	126225876	C	G	0.927676	359117	0.00843673	0.001131	8.718e-14	0.00844208	0.001124	5.983e-14	0.000128345	0.0001192	0.2814	0.997901	100	14	11:126218153_126316025
HDL-ln	2:277003:A_G	rs79716074	2	277003	G	A	0.352062	359117	0.00412443	0.0006093	1.3e-11	0.00411427	0.0006079	1.31e-11	6.95955e-05	6.463e-05	0.2816	1	126	56	2:211317_296410
HDL-ln	12:107128090:A_T	rs2204886	12	107128090	T	A	0.481549	359117	0.00370157	0.0005847	2.445e-10	0.00365134	0.0005854	4.45e-10	6.68679e-05	6.231e-05	0.2832	0.997719	157	102	12:107018968_107239947
HDL-ln	18:56118358:C_T	rs41292412	18	56118358	C	T	0.987714	359117	0.0167332	0.002696	5.393e-10	0.0169525	0.002641	1.378e-10	0.000302332	0.0002821	0.2838	0.964026	166	3	18:56089858_56232799
HDL-ln	19:7220013:C_G	rs62112763	19	7220013	G	C	0.440783	359117	-0.00386814	0.0005905	5.733e-11	-0.00382985	0.0005897	8.314e-11	6.72229e-05	6.275e-05	0.284	0.992411	142	29	19:7218922_7245491
HDL-ln	19:8429323:A_G	rs116843064	19	8429323	A	G	0.0193614	359117	0.0527857	0.002118	4.029e-137	0.0527902	0.002083	9.481e-142	0.000236337	0.0002208	0.2844	1	10	382	19:7962429_8658744
HDL-ln	11:68601974:C_G	rs597539	11	68601974	G	C	0.312672	359117	-0.00429347	0.0006335	1.22e-11	-0.0042946	0.0006326	1.134e-11	7.18402e-05	6.75e-05	0.2872	0.995792	124	148	11:68562328_68731122
HDL-ln	4:106081636:C_T	rs9884482	4	106081636	C	T	0.371386	359117	-0.00383599	0.0006023	1.91e-10	-0.00383	0.000601	1.856e-10	6.71134e-05	6.406e-05	0.2948	1	153	12	4:106071064_106106709
HDL-ln	13:41689067:A_G	rs117230571	13	41689067	G	A	0.0767486	359117	-0.00714582	0.001106	1.026e-10	-0.00709116	0.001107	1.506e-10	0.000123498	0.0001183	0.2966	0.975153	146	11	13:41598028_41689067
HDL-ln	19:54800500:A_G	rs367070	19	54800500	G	A	0.228235	359117	0.0106734	0.0006993	1.371e-52	0.010695	0.0006973	4.325e-53	7.7293e-05	7.419e-05	0.2975	0.991806	24	177	19:54750633_54837635
HDL-ln	2:85543222:C_T	rs4599108	2	85543222	T	C	0.484484	359117	0.00322265	0.0005904	4.794e-08	0.00318519	0.000589	6.388e-08	6.52372e-05	6.268e-05	0.2979	0.976885	236	1	2:85543222_85543222
HDL-ln	14:100686816:A_G	rs34820917	14	100686816	A	G	0.065964	359117	0.00682747	0.001192	1.029e-08	0.00689023	0.001188	6.544e-09	0.000131385	0.0001269	0.3005	0.961781	210	3	14:100665096_100705787
HDL-ln	9:131561110:A_G	rs6478851	9	131561110	A	G	0.241559	359117	-0.00419812	0.0006823	7.606e-10	-0.00414677	0.0006809	1.125e-09	7.44934e-05	7.222e-05	0.3023	1	169	84	9:131561110_131617167
HDL-ln	19:4028783:C_T	rs2289863	19	4028783	T	C	0.752092	359117	-0.00468897	0.0006797	5.266e-12	-0.00469909	0.0006771	3.922e-12	7.27236e-05	7.208e-05	0.313	0.986309	118	20	19:4024982_4083560
HDL-ln	6:41978609:A_ATCT	6:41978609_ATCT_A	6	41978609	ATCT	A	0.747863	359117	0.005583	0.0006752	1.357e-16	0.00552149	0.0006728	2.279e-16	7.19465e-05	7.181e-05	0.3164	0.99065	84	37	6:41905174_41993229
HDL-ln	1:93832565:A_T	rs7535214	1	93832565	T	A	0.631295	359117	-0.00598105	0.0006044	4.321e-23	-0.00594844	0.0006019	4.979e-23	6.40463e-05	6.404e-05	0.3172	0.999543	58	471	1:93539212_94007922
HDL-ln	2:111877174:C_G	rs73954925	2	111877174	C	G	0.936225	359117	0.00687339	0.001197	9.22e-09	0.00691623	0.001197	7.625e-09	0.000126164	0.0001271	0.3209	0.993651	209	13	2:111870220_111925731
HDL-ln	5:39516829:C_G	rs11741120	5	39516829	G	C	0.499776	359117	-0.0032845	0.0005854	2.02e-08	-0.00330054	0.0005833	1.529e-08	6.09412e-05	6.209e-05	0.3264	0.990635	219	2	5:39516829_39546706
HDL-ln	9:117146043:C_G	rs7041363	9	117146043	G	C	0.487526	359117	0.00390954	0.0005872	2.779e-11	0.00391413	0.0005874	2.667e-11	6.12068e-05	6.251e-05	0.3275	0.988749	133	53	9:117098650_117190060
HDL-ln	8:19811897:C_G	rs254	8	19811897	G	C	0.146379	359117	0.0285656	0.0008349	0	0.028491	0.0008275	0	8.40799e-05	8.839e-05	0.3415	0.992357	3	1589	8:19251679_20056640
HDL-ln	7:17920253:C_G	rs17138358	7	17920253	G	C	0.603937	359117	0.00678043	0.000596	5.526e-30	0.00674653	0.0005953	8.984e-30	5.96225e-05	6.333e-05	0.3465	0.997892	43	498	7:17729429_18063751
HDL-ln	2:3639909:C_G	rs13402475	2	3639909	C	G	0.184733	359117	0.00648909	0.0007662	2.467e-17	0.00648107	0.0007655	2.538e-17	7.67426e-05	8.159e-05	0.3469	0.961051	82	18	2:3632442_3648186
HDL-ln	7:50306810:C_G	rs11185603	7	50306810	G	C	0.318798	359117	0.00427793	0.000626	8.281e-12	0.0042518	0.0006252	1.044e-11	6.23992e-05	6.659e-05	0.3487	0.999781	122	30	7:50258234_50324234
HDL-ln	17:46957987:A_G	rs595767	17	46957987	G	A	0.52	359117	-0.00339123	0.0005841	6.385e-09	-0.00339901	0.0005838	5.819e-09	5.73607e-05	6.232e-05	0.3573	0.995876	202	5	17:46957696_47013382
HDL-ln	16:71835236:T_TA	16:71835236_TA_T	16	71835236	TA	T	0.264488	359117	-0.00419555	0.000681	7.249e-10	-0.0041743	0.00068	8.321e-10	6.38761e-05	7.252e-05	0.3784	0.986042	168	112	16:71491806_71993638
HDL-ln	10:94839642:A_G	rs2068888	10	94839642	G	A	0.550683	359117	-0.00459739	0.000585	3.874e-15	-0.00460879	0.0005847	3.221e-15	5.47176e-05	6.236e-05	0.3802	1	90	172	10:94533176_95353513
HDL-ln	14:75317089:C_CT	14:75317089_CT_C	14	75317089	C	CT	0.558314	359117	0.00392024	0.0005961	4.83e-11	0.00394339	0.0005947	3.336e-11	5.54479e-05	6.352e-05	0.3827	0.963811	140	97	14:75186010_75377692
HDL-ln	7:25827967:C_T	rs76456334	7	25827967	T	C	0.959762	359117	0.00847244	0.001507	1.89e-08	0.00851625	0.001507	1.61e-08	0.000136508	0.0001597	0.3926	0.966918	217	1	7:25827967_25827967
HDL-ln	19:47563418:C_T	rs12150914	19	47563418	C	T	0.597717	359117	-0.00398392	0.0006005	3.248e-11	-0.0040145	0.0005998	2.184e-11	5.40684e-05	6.409e-05	0.3989	0.983126	135	52	19:47559074_47623080
HDL-ln	3:127394820:C_T	rs35703629	3	127394820	T	C	0.202167	359117	-0.00417716	0.0007259	8.705e-09	-0.00416065	0.0007246	9.372e-09	6.47481e-05	7.697e-05	0.4002	1	208	15	3:127305355_127397553
HDL-ln	14:105258892:C_T	rs2494748	14	105258892	T	C	0.617685	359117	-0.00674587	0.000599	2.021e-29	-0.00668348	0.0005987	6.211e-29	5.29789e-05	6.373e-05	0.4058	0.995974	44	69	14:105164531_105277209
HDL-ln	2:100796053:C_CAAA	2:100796053_CAAA_C	2	100796053	C	CAAA	0.239192	359117	0.0040974	0.0006881	2.601e-09	0.00410097	0.0006878	2.49e-09	6.0225e-05	7.327e-05	0.4111	0.985733	188	54	2:100671449_100796850
HDL-ln	18:21102840:C_CTGGG	rs563297725	18	21102840	CTGGG	C	0.496134	359117	0.00409112	0.000584	2.464e-12	0.00405559	0.0005829	3.465e-12	5.05272e-05	6.22e-05	0.4166	0.998328	115	80	18:21007412_21165409
HDL-ln	1:27021913:C_G	rs114165349	1	27021913	G	C	0.976638	359117	0.0216252	0.001946	1.06e-28	0.0216369	0.001958	2.214e-28	0.000166285	0.0002082	0.4244	0.985714	46	270	1:26933591_27368126
HDL-ln	7:74102895:A_C	rs150300171	7	74102895	A	C	0.954306	359117	0.00770861	0.001397	3.397e-08	0.00769972	0.001389	2.958e-08	0.000119446	0.0001498	0.4253	0.997958	231	9	7:74045673_74118351
HDL-ln	21:46271452:C_T	rs235314	21	46271452	C	T	0.468133	359117	0.00470134	0.000583	7.419e-16	0.00467751	0.0005821	9.355e-16	4.94539e-05	6.204e-05	0.4254	0.99866	87	41	21:46220339_46308212
HDL-ln	10:45957247:C_CA	rs11394256	10	45957247	CA	C	0.241071	359117	0.007519	0.0006809	2.365e-28	0.00752267	0.0006805	2.066e-28	5.73987e-05	7.259e-05	0.4291	0.997823	48	253	10:45878800_46269003
HDL-ln	11:58376120:A_G	rs12803463	11	58376120	G	A	0.917133	359117	-0.00590462	0.001065	2.977e-08	-0.0058366	0.001059	3.583e-08	8.90187e-05	0.0001128	0.4301	0.996922	229	4	11:58292307_58386797
HDL-ln	22:21921294:A_G	rs140489	22	21921294	A	G	0.191591	359117	-0.00819141	0.0007381	1.277e-28	-0.00823995	0.0007381	6.133e-29	6.1416e-05	7.834e-05	0.4331	0.999557	47	121	22:21910280_22132196
HDL-ln	2:242237902:C_T	rs59104589	2	242237902	T	C	0.359781	359117	0.00377265	0.0006074	5.268e-10	0.00380213	0.0006064	3.609e-10	5.04355e-05	6.457e-05	0.4348	0.999579	164	9	2:242237902_242395674
HDL-ln	17:17425279:C_T	rs11658944	17	17425279	C	T	0.942822	359117	0.00782087	0.00126	5.381e-10	0.0078483	0.001262	5.065e-10	0.000102055	0.0001341	0.4468	0.992716	165	67	17:17422608_17664564
HDL-ln	15:63379726:G_T	rs12904537	15	63379726	T	G	0.518464	359117	0.00436946	0.0005946	1.995e-13	0.00439622	0.0005938	1.323e-13	4.78334e-05	6.313e-05	0.4486	0.972377	104	209	15:63323880_64171782
HDL-ln	11:121800971:A_G	rs1622638	11	121800971	A	G	0.393524	359117	-0.00381346	0.0005997	2.034e-10	-0.00377376	0.000598	2.772e-10	4.8031e-05	6.368e-05	0.4507	0.998314	155	3	11:121800971_121804442
HDL-ln	11:47316568:G_GT	rs113012334	11	47316568	GT	G	0.291353	359117	0.0127035	0.0006862	1.631e-76	0.012679	0.0006853	1.986e-76	5.46613e-05	7.275e-05	0.4524	0.881389	16	5595	11:45600598_51593954
HDL-ln	6:127454893:A_G	rs72959041	6	127454893	G	A	0.950011	359117	0.0127182	0.001356	6.647e-21	0.0127662	0.001359	5.957e-21	0.000107765	0.0001451	0.4575	0.970446	61	191	6:127280465_127532807
HDL-ln	7:6470622:C_G	rs34421596	7	6470622	G	C	0.745009	359117	-0.00710494	0.0006694	2.559e-26	-0.0071303	0.000669	1.6e-26	5.26319e-05	7.101e-05	0.4586	0.997744	52	221	7:6374859_6495017
HDL-ln	4:99788605:G_T	rs7669736	4	99788605	T	G	0.351812	359117	0.00382484	0.0006149	4.951e-10	0.00379381	0.000613	6.04e-10	4.80414e-05	6.52e-05	0.4612	0.984022	162	275	4:99783252_100289034
HDL-ln	4:87985166:C_T	rs3775228	4	87985166	T	C	0.399354	359117	-0.00544675	0.0005963	6.626e-20	-0.00539945	0.0005956	1.242e-19	4.63617e-05	6.327e-05	0.4637	0.991009	67	279	4:87468625_88146201
HDL-ln	5:53409920:T_TAAAC	5:53409920_TAAAC_T	5	53409920	T	TAAAC	0.0616984	359117	-0.00789925	0.001229	1.304e-10	-0.00792981	0.001232	1.217e-10	9.6009e-05	0.0001316	0.4655	0.967141	148	144	5:53263428_53503097
HDL-ln	7:26397239:A_C	rs1534696	7	26397239	A	C	0.539575	359117	0.00456795	0.000584	5.19e-15	0.0045756	0.0005826	4.052e-15	4.26399e-05	6.206e-05	0.492	1	92	21	7:26394297_26421428
HDL-ln	4:39696766:C_T	rs767617	4	39696766	T	C	0.504107	359117	0.00349169	0.0005836	2.195e-09	0.00345326	0.0005827	3.102e-09	4.23e-05	6.196e-05	0.4948	0.994986	185	18	4:39682825_39788949
HDL-ln	2:211540507:A_C	rs1047891	2	211540507	A	C	0.31545	359117	-0.00438841	0.000627	2.586e-12	-0.00432636	0.0006269	5.158e-12	4.46558e-05	6.656e-05	0.5023	1	116	2	2:211540507_211543055
HDL-ln	11:75452486:A_ACTC	rs144023941	11	75452486	ACTC	A	0.158157	359117	-0.00858156	0.0008054	1.66e-26	-0.00856617	0.0008055	2.064e-26	5.73892e-05	8.561e-05	0.5026	0.992406	50	202	11:75444605_75664731
HDL-ln	4:26065924:C_T	rs12513287	4	26065924	C	T	0.835724	359117	0.00677957	0.0007914	1.065e-17	0.00678661	0.0007865	6.196e-18	5.62268e-05	8.398e-05	0.5032	0.984426	77	84	4:26006133_26128710
HDL-ln	2:165555539:A_G	rs79953491	2	165555539	G	A	0.119262	359117	0.0114527	0.0008999	4.218e-37	0.0114184	0.0009022	1.028e-36	6.42912e-05	9.637e-05	0.5047	1	35	240	2:165501849_165822558
HDL-ln	20:571467:A_C	rs144033177	20	571467	A	C	0.983828	359117	0.0154367	0.002363	6.489e-11	0.0155143	0.00236	4.888e-11	0.000165012	0.0002501	0.5094	0.954143	145	3	20:555352_571467
HDL-ln	14:74250126:C_T	rs13379043	14	74250126	C	T	0.278957	359117	0.00514782	0.0006603	6.36e-15	0.00516011	0.0006605	5.621e-15	4.63891e-05	7.056e-05	0.5109	0.960402	93	8	14:74220636_74250126
HDL-ln	8:105981953:A_C	rs3110291	8	105981953	C	A	0.201701	359117	-0.00413986	0.0007434	2.568e-08	-0.00405353	0.0007391	4.144e-08	5.09064e-05	7.862e-05	0.5173	0.966913	224	2	8:105981953_105982777
HDL-ln	3:119529113:G_T	rs3732356	3	119529113	G	T	0.065335	359117	0.00781713	0.001189	4.897e-11	0.00775806	0.00118	4.836e-11	8.16422e-05	0.0001262	0.5177	0.982754	141	59	3:119529113_119822183
HDL-ln	17:76386406:C_T	rs7222619	17	76386406	T	C	0.45725	359117	-0.00776963	0.0006089	2.74e-37	-0.00779299	0.0006097	2.074e-37	4.1997e-05	6.497e-05	0.518	0.922859	34	122	17:76357378_76444146
HDL-ln	13:113927208:G_T	rs9604045	13	113927208	G	T	0.749006	359117	-0.00427144	0.0006988	9.793e-10	-0.00427693	0.0006974	8.621e-10	4.76059e-05	7.436e-05	0.522	0.921092	173	1	13:113927208_113927208
HDL-ln	1:147345231:C_T	rs138030384	1	147345231	C	T	0.00139002	359117	0.0528345	0.008684	1.171e-09	0.0526502	0.008668	1.246e-09	0.0006041	0.000946	0.5231	0.813186	177	1	1:147345231_147345231
HDL-ln	5:130729398:A_ACT	rs145919630	5	130729398	A	ACT	0.963803	359117	0.00945744	0.001573	1.824e-09	0.00946123	0.001579	2.076e-09	0.000103744	0.0001693	0.5399	0.978531	181	14	5:130656028_131316200
HDL-ln	22:36042986:C_T	rs9610329	22	36042986	C	T	0.572416	359117	0.00341604	0.0005988	1.167e-08	0.00340214	0.0005979	1.271e-08	3.87925e-05	6.379e-05	0.5431	0.961461	211	1	22:36042986_36042986
HDL-ln	17:46230891:C_T	rs16969990	17	46230891	C	T	0.930193	359117	-0.00642872	0.001144	1.901e-08	-0.00642733	0.001133	1.401e-08	7.01041e-05	0.0001209	0.562	0.99912	218	9	17:46137905_46319476
HDL-ln	6:109510972:A_G	rs7757193	6	109510972	G	A	0.635049	359117	0.00500373	0.0006077	1.815e-16	0.00498935	0.0006057	1.753e-16	3.72863e-05	6.443e-05	0.5628	0.992074	85	167	6:109160380_109651220
HDL-ln	8:71338185:C_T	rs10504477	8	71338185	T	C	0.590948	359117	0.00440846	0.0005989	1.825e-13	0.00440995	0.0005985	1.723e-13	3.56445e-05	6.374e-05	0.576	0.994168	103	235	8:71005097_71351158
HDL-ln	20:43042364:C_T	rs1800961	20	43042364	T	C	0.0314215	359117	-0.0355747	0.001668	6.512e-101	-0.0355731	0.001674	3.346e-100	0.000100215	0.0001798	0.5773	1	15	20	20:42771647_43232080
HDL-ln	12:53733529:G_GA	12:53733529_GA_G	12	53733529	G	GA	0.134926	359117	-0.00478243	0.0008647	3.185e-08	-0.0048666	0.0008658	1.899e-08	5.12174e-05	9.244e-05	0.5795	0.976193	230	1	12:53733529_53733529
HDL-ln	7:130438531:C_CTTTTTT	7:130438531_CTTTTTT_C	7	130438531	C	CTTTTTT	0.516898	359117	0.00811303	0.0005838	6.692e-44	0.00811766	0.0005838	5.866e-44	3.42869e-05	6.218e-05	0.5813	0.99536	31	99	7:130422934_130468190
HDL-ln	1:178515312:A_G	rs4650994	1	178515312	A	G	0.533464	359117	-0.00503333	0.0005837	6.531e-18	-0.00502655	0.0005824	6.1e-18	3.40874e-05	6.215e-05	0.5834	1	74	264	1:178374117_178662748
HDL-ln	12:9098995:G_GAAC	rs149871778	12	9098995	GAAC	G	0.102483	359117	-0.00708434	0.0009645	2.061e-13	-0.00703346	0.0009585	2.173e-13	5.50654e-05	0.0001022	0.5899	1	105	53	12:9082581_9145677
HDL-ln	1:150748134:C_CTTATTTTATT	rs143634417	1	150748134	C	CTTATTTTATT	0.790125	359117	-0.00533313	0.0007204	1.333e-13	-0.00535497	0.0007195	9.885e-14	4.14602e-05	7.696e-05	0.5901	0.99077	101	475	1:149769343_151136354
HDL-ln	3:135880410:A_T	rs9647335	3	135880410	A	T	0.80846	359117	-0.00696866	0.0007416	5.659e-21	-0.00688403	0.0007403	1.424e-20	4.19484e-05	7.909e-05	0.5959	0.993039	60	214	3:135798658_136677064
HDL-ln	9:86592026:A_G	rs296886	9	86592026	G	A	0.21374	359117	0.0041965	0.0007113	3.637e-09	0.00416934	0.0007118	4.711e-09	4.00711e-05	7.576e-05	0.5968	1	195	13	9:86377638_86605425
HDL-ln	2:48962291:G_T	rs17326656	2	48962291	G	T	0.761175	359117	0.00523895	0.0006868	2.39e-14	0.00524465	0.0006852	1.952e-14	3.74448e-05	7.285e-05	0.6072	0.991691	95	16	2:48953740_48997707
HDL-ln	17:28736616:C_T	rs9972884	17	28736616	T	C	0.353405	359117	-0.0040936	0.0006091	1.808e-11	-0.00414026	0.000608	9.761e-12	3.32413e-05	6.493e-05	0.6087	0.999846	128	73	17:28672885_28893167
HDL-ln	20:45599090:C_G	rs55966194	20	45599090	C	G	0.71582	359117	-0.00372567	0.0006458	7.959e-09	-0.00372776	0.0006432	6.793e-09	3.50311e-05	6.86e-05	0.6096	0.998798	204	13	20:45592842_45606853
HDL-ln	1:234857676:C_T	rs484084	1	234857676	C	T	0.5206	359117	0.00403657	0.0005864	5.831e-12	0.00399254	0.000586	9.532e-12	3.15677e-05	6.226e-05	0.6121	0.995628	119	19	1:234840803_234873275
HDL-ln	20:33212055:A_G	rs6142206	20	33212055	G	A	0.578718	359117	0.00448569	0.0005896	2.794e-14	0.00448094	0.0005889	2.752e-14	3.10018e-05	6.276e-05	0.6213	1	96	765	20:32788863_33844938
HDL-ln	16:53805207:A_C	rs11075985	16	53805207	A	C	0.42329	359117	-0.00359931	0.0006046	2.636e-09	-0.00363618	0.0006047	1.824e-09	3.05628e-05	6.433e-05	0.6347	0.99967	189	84	16:53798622_53831771
HDL-ln	3:12317739:G_GAAGGGAGGAAGGA	rs746168911	3	12317739	G	GAAGGGAGGAAGGA	0.445996	359117	-0.00506123	0.0005943	1.656e-17	-0.00502433	0.0005933	2.486e-17	2.98273e-05	6.311e-05	0.6365	0.970224	79	388	3:12016383_12738605
HDL-ln	13:28683164:C_T	rs9551444	13	28683164	T	C	0.219406	359117	-0.00397171	0.0007052	1.779e-08	-0.00392754	0.0007031	2.328e-08	3.446e-05	7.473e-05	0.6447	0.990087	216	5	13:28679426_28687084
HDL-ln	15:58671721:A_G	rs1601934	15	58671721	G	A	0.313014	359117	0.0266526	0.0006367	0	0.0266821	0.0006317	0	3.09153e-05	6.728e-05	0.6459	0.987164	1	773	15:58214313_59504897
HDL-ln	4:146403165:A_G	rs13144151	4	146403165	G	A	0.851459	359117	0.00492003	0.0008285	2.878e-09	0.00486068	0.000826	3.995e-09	3.98124e-05	8.809e-05	0.6513	0.975961	190	3	4:146387234_146403165
HDL-ln	14:103247844:A_C	rs12887521	14	103247844	A	C	0.658144	359117	0.00430066	0.0006121	2.125e-12	0.00433765	0.0006116	1.314e-12	2.93724e-05	6.509e-05	0.6518	0.998021	114	167	14:103238458_103385634
HDL-ln	5:132426851:G_GTT	5:132426851_GTT_G	5	132426851	GTT	G	0.906798	359117	-0.00603417	0.001004	1.833e-09	-0.0060293	0.001001	1.68e-09	4.74354e-05	0.0001062	0.6551	0.996698	182	2	5:132426851_132444128
HDL-ln	14:81635888:C_T	rs9646167	14	81635888	T	C	0.523088	359117	-0.00327553	0.0005846	2.105e-08	-0.00329202	0.0005828	1.619e-08	2.7526e-05	6.206e-05	0.6574	0.991039	220	25	14:81635888_81706179
HDL-ln	10:33636099:A_AT	10:33636099_AT_A	10	33636099	A	AT	0.747366	359117	0.00449458	0.0006743	2.63e-11	0.00447443	0.0006731	2.98e-11	3.14391e-05	7.176e-05	0.6613	0.990989	131	45	10:33606189_34015681
HDL-ln	2:163326297:A_G	rs13406089	2	163326297	A	G	0.329469	359117	0.00346143	0.0006226	2.705e-08	0.00344536	0.0006198	2.721e-08	2.87318e-05	6.595e-05	0.6631	0.991674	226	2	2:163284067_163326297
HDL-ln	17:41926126:C_T	rs72836561	17	41926126	T	C	0.0320411	359117	-0.0440895	0.001655	2.844e-156	-0.0441399	0.001703	4.347e-148	7.58374e-05	0.0001807	0.6748	1	6	444	17:40571284_42396896
HDL-ln	12:51167374:A_AT	rs35015609	12	51167374	AT	A	0.406454	359117	0.00364848	0.0005984	1.082e-09	0.00364534	0.0005986	1.131e-09	2.54623e-05	6.358e-05	0.6888	0.983112	175	50	12:50758821_51220897
HDL-ln	3:48632756:A_C	rs115744844	3	48632756	A	C	0.98375	359117	0.0157322	0.002452	1.396e-10	0.0156422	0.002475	2.628e-10	0.0001048	0.0002666	0.6942	0.882056	150	22	3:47517573_48961019
HDL-ln	17:37815899:A_G	rs11658786	17	37815899	G	A	0.333699	359117	-0.00796486	0.0006181	5.326e-38	-0.00791728	0.000617	1.097e-37	2.47803e-05	6.551e-05	0.7052	0.999675	33	1137	17:37387413_38545193
HDL-ln	7:38265179:C_CTTGAAAAGACAACCTTTCCCCATTGTACTGAT	rs765064269	7	38265179	CTTGAAAAGACAACCTTTCCCCATTGTACTGAT	C	0.535439	359117	-0.00336368	0.000596	1.66e-08	-0.00334815	0.0005945	1.782e-08	2.3731e-05	6.336e-05	0.708	0.957506	215	1	7:38265179_38265179
HDL-ln	8:121867780:C_T	rs10955991	8	121867780	C	T	0.684077	359117	-0.00517671	0.0006321	2.629e-16	-0.00515661	0.0006318	3.298e-16	2.44391e-05	6.729e-05	0.7164	0.998179	86	88	8:121857366_121930730
HDL-ln	17:7462969:A_G	rs3803800	17	7462969	A	G	0.211388	359117	-0.00554331	0.0007139	8.149e-15	-0.00549253	0.00071	1.029e-14	2.71517e-05	7.555e-05	0.7193	1	94	140	17:7437958_8088612
HDL-ln	13:50842440:C_T	rs9596270	13	50842440	T	C	0.933214	359117	-0.00686264	0.001165	3.884e-09	-0.00687364	0.001165	3.59e-09	4.43027e-05	0.0001245	0.722	0.997207	196	10	13:50811220_51173732
HDL-ln	10:113940329:C_T	rs2792751	10	113940329	C	T	0.726618	359117	-0.00961143	0.0006529	4.666e-49	-0.00964366	0.0006498	8.07e-50	2.44043e-05	6.911e-05	0.724	1	29	204	10:113883047_114050642
HDL-ln	19:52341757:A_T	rs1468642	19	52341757	T	A	0.655928	359117	0.00445156	0.000615	4.561e-13	0.0044245	0.0006137	5.593e-13	2.24928e-05	6.531e-05	0.7306	0.99904	109	116	19:52304069_52466648
HDL-ln	8:12623463:A_G	rs62486442	8	12623463	G	A	0.665921	359117	0.00381857	0.0006323	1.551e-09	0.00381012	0.0006323	1.685e-09	2.3129e-05	6.754e-05	0.732	0.967626	179	9	8:12617857_12632903
HDL-ln	8:116601902:C_T	rs6469606	8	116601902	T	C	0.567749	359117	0.00834406	0.0005943	8.918e-45	0.00834083	0.0005946	1.066e-44	2.12613e-05	6.329e-05	0.7369	0.997385	30	284	8:116409058_116645056
HDL-ln	13:108960380:T_TGCTG	13:108960380_TGCTG_T	13	108960380	TGCTG	T	0.979898	359117	0.0134979	0.00221	1.011e-09	0.0134385	0.002221	1.434e-09	7.75865e-05	0.0002349	0.7412	0.879396	174	2	13:108960380_108960385
HDL-ln	11:95320808:C_T	rs11021232	11	95320808	T	C	0.819748	359117	0.00470056	0.0007669	8.822e-10	0.00470245	0.0007643	7.606e-10	2.67569e-05	8.156e-05	0.7429	0.98714	172	3	11:95311260_95320808
HDL-ln	11:109959102:A_AGCAGGT	rs778453202	11	109959102	AGCAGGT	A	0.298628	359117	0.00423819	0.0006418	4.011e-11	0.00422566	0.0006398	3.996e-11	2.1502e-05	6.824e-05	0.7527	0.992958	139	88	11:109959102_110016032
HDL-ln	9:136895409:C_CA	rs371929806	9	136895409	CA	C	0.225717	359117	0.00406283	0.0007312	2.76e-08	0.00405958	0.0007317	2.889e-08	2.41487e-05	7.791e-05	0.7566	0.911344	227	2	9:136895409_136905577
HDL-ln	16:29994922:C_T	rs3814883	16	29994922	T	C	0.48382	359117	-0.00406596	0.0006001	1.235e-11	-0.00403915	0.0005975	1.382e-11	1.93347e-05	6.346e-05	0.7606	0.991616	125	82	16:29925445_30117253
HDL-ln	3:196094062:G_GA	rs572462448	3	196094062	GA	G	0.255904	359117	-0.00383082	0.0006747	1.367e-08	-0.00391091	0.0006747	6.767e-09	2.1817e-05	7.173e-05	0.761	0.977872	212	2	3:196073072_196094062
HDL-ln	17:26701123:T_TA	rs560552975	17	26701123	T	TA	0.456486	359117	0.00366702	0.0006111	1.959e-09	0.00365751	0.00061	2.023e-09	1.94072e-05	6.501e-05	0.7653	0.91525	183	14	17:26628747_26715948
HDL-ln	12:57843711:A_G	rs2229357	12	57843711	G	A	0.755446	359117	-0.00805622	0.0006784	1.588e-32	-0.00803567	0.0006793	2.776e-32	2.14714e-05	7.258e-05	0.7674	1	39	253	12:57331741_58422642
HDL-ln	4:110578226:A_T	rs189866430	4	110578226	T	A	0.993091	359117	0.0343389	0.003693	1.414e-20	0.0340668	0.003659	1.271e-20	0.000115484	0.0003937	0.7692	0.907838	62	10	4:110095620_110987437
HDL-ln	11:54796787:C_T	rs111514504	11	54796787	C	T	0.887167	359117	-0.0114058	0.0009355	3.412e-34	-0.0113227	0.0009381	1.534e-33	2.90884e-05	9.976e-05	0.7706	0.973322	38	1548	11:54700697_57114236
HDL-ln	16:56985139:A_G	rs9989419	16	56985139	G	A	0.605894	359117	0.0381615	0.0006109	0	0.0381508	0.0006052	0	1.86711e-05	6.446e-05	0.7721	1	2	2012	16:55905328_57585205
HDL-ln	12:67643414:A_T	rs4913534	12	67643414	A	T	0.67371	359117	0.00400142	0.0006519	8.337e-10	0.0040039	0.00065	7.294e-10	1.91418e-05	6.935e-05	0.7825	0.911235	170	46	12:67643414_67758081
HDL-ln	7:73039406:C_G	rs35493868	7	73039406	G	C	0.20334	359117	0.00935062	0.0007249	4.586e-38	0.00935907	0.0007226	2.307e-38	2.10727e-05	7.696e-05	0.7842	0.996295	32	176	7:72811587_73081694
HDL-ln	22:38572526:C_G	rs133015	22	38572526	C	G	0.559888	359117	-0.00572492	0.0005863	1.604e-22	-0.00571428	0.000585	1.552e-22	1.68747e-05	6.243e-05	0.7869	0.998918	59	567	22:38505347_39152412
HDL-ln	2:65279414:A_G	rs2723065	2	65279414	G	A	0.373657	359117	0.00385289	0.0006028	1.64e-10	0.00386135	0.0006021	1.429e-10	1.51599e-05	6.41e-05	0.813	1	152	28	2:65276049_65296280
HDL-ln	5:55804552:A_C	rs40270	5	55804552	A	C	0.227648	359117	0.00757921	0.0006936	8.576e-28	0.00759119	0.0006918	5.125e-28	1.70821e-05	7.363e-05	0.8165	0.998837	49	140	5:55770154_55883157
HDL-ln	19:44153100:A_G	rs4760	19	44153100	G	A	0.156856	359117	-0.00474011	0.0008027	3.524e-09	-0.00474266	0.0008009	3.184e-09	1.9263e-05	8.519e-05	0.8211	1	194	1	19:44153100_44153100
HDL-ln	10:99772313:G_GA	rs5787266	10	99772313	GA	G	0.558335	359117	-0.00343032	0.0005874	5.24e-09	-0.00347184	0.000586	3.128e-09	1.39018e-05	6.234e-05	0.8235	0.995342	199	9	10:99762693_99778226
HDL-ln	1:183077896:C_T	rs10752898	1	183077896	T	C	0.441335	359117	-0.00328224	0.0005875	2.314e-08	-0.00329862	0.0005869	1.901e-08	1.35529e-05	6.232e-05	0.8279	0.998582	222	7	1:183060917_183105399
HDL-ln	4:89730074:C_T	rs2167750	4	89730074	T	C	0.461884	359117	-0.00534705	0.000584	5.404e-20	-0.0053488	0.0005838	5.105e-20	1.29899e-05	6.223e-05	0.8347	0.998474	66	95	4:89634547_89796154
HDL-ln	1:63156043:A_G	rs1168114	1	63156043	A	G	0.349708	359117	-0.00367514	0.0006131	2.047e-09	-0.00368783	0.0006138	1.88e-09	1.32998e-05	6.52e-05	0.8384	0.998255	184	295	1:62901243_63203221
HDL-ln	8:9183358:A_G	rs9987289	8	9183358	A	G	0.091985	359117	-0.0233063	0.001017	2.913e-116	-0.023301	0.001035	3.182e-112	2.19785e-05	0.0001099	0.8416	1	12	322	8:9100576_9859913
HDL-ln	1:182145545:C_T	rs1779809	1	182145545	T	C	0.332803	359117	-0.00659139	0.0006204	2.314e-26	-0.00657189	0.0006184	2.215e-26	1.27851e-05	6.592e-05	0.8462	0.997078	51	80	1:182048703_182209086
HDL-ln	6:39156410:A_G	rs10947786	6	39156410	A	G	0.214801	359117	0.0039081	0.0007122	4.087e-08	0.00388341	0.0007105	4.604e-08	1.40621e-05	7.58e-05	0.8528	0.992752	233	1	6:39156410_39156410
HDL-ln	18:19658460:C_T	rs4800356	18	19658460	C	T	0.711322	359117	0.00388867	0.0006751	8.417e-09	0.00390987	0.0006742	6.65e-09	1.28971e-05	7.179e-05	0.8574	0.907463	207	7	18:19658460_19666877
HDL-ln	6:153459904:A_T	rs74419430	6	153459904	A	T	0.425228	359117	0.00447742	0.0005919	3.907e-14	0.0044906	0.0005917	3.222e-14	1.12311e-05	6.298e-05	0.8585	0.991588	98	249	6:153364643_153491660
HDL-ln	11:65353906:A_G	rs4601790	11	65353906	G	A	0.272533	359117	0.00494185	0.0006614	7.927e-14	0.00488612	0.0006592	1.239e-13	1.24144e-05	7.036e-05	0.8599	0.99036	99	203	11:64792254_67097778
HDL-ln	6:161005388:A_G	rs571848809	6	161005388	G	A	0.893888	359117	0.0144525	0.0009485	1.986e-52	0.0144613	0.0009433	4.792e-53	1.76047e-05	0.0001002	0.8606	0.995406	25	251	6:160646222_161352234
HDL-ln	9:107661742:A_C	rs2740488	9	107661742	C	A	0.264639	359117	-0.0173876	0.0006624	7.602e-152	-0.0173856	0.0006567	1.994e-154	1.18949e-05	7.01e-05	0.8653	0.996834	7	401	9:106603816_107780966
HDL-ln	11:2936952:A_G	rs16928809	11	2936952	A	G	0.093301	359117	-0.00650805	0.001014	1.383e-10	-0.00646229	0.001013	1.808e-10	1.75045e-05	0.0001081	0.8714	0.987222	149	9	11:2936657_3026861
HDL-ln	1:40035928:G_T	rs3768321	1	40035928	G	T	0.802644	359117	0.0116934	0.0007347	4.968e-57	0.0116118	0.0007342	2.46e-56	1.2273e-05	7.808e-05	0.8751	0.997125	21	627	1:39550608_40441727
HDL-ln	7:36171620:A_C	rs2700892	7	36171620	A	C	0.547472	359117	0.00391661	0.0005853	2.199e-11	0.0038816	0.0005838	2.96e-11	9.72502e-06	6.22e-05	0.8757	0.995812	130	25	7:36169017_36210924
HDL-ln	3:150066540:A_T	rs62271373	3	150066540	A	T	0.0599087	359117	-0.00979502	0.00125	4.676e-15	-0.00972685	0.001245	5.674e-15	2.06083e-05	0.0001328	0.8767	0.96057	91	2	3:150066540_150097635
HDL-ln	1:941137:A_AGCCCCCGCAGCAGT	1:941137_AGCCCCCGCAGCAGT_A	1	941137	A	AGCCCCCGCAGCAGT	0.621686	359117	-0.0038409	0.0006448	2.569e-09	-0.00383883	0.000644	2.51e-09	1.01585e-05	6.856e-05	0.8822	0.872167	187	14	1:921716_951295
HDL-ln	6:163740322:A_G	rs9347737	6	163740322	G	A	0.428388	359117	-0.00368002	0.0005959	6.603e-10	-0.00365856	0.0005955	8.077e-10	8.80391e-06	6.329e-05	0.8894	0.977725	167	14	6:163736204_164133001
HDL-ln	11:10381766:A_T	rs2923078	11	10381766	T	A	0.281489	359117	-0.00404168	0.0006505	5.19e-10	-0.00403893	0.0006487	4.774e-10	9.04249e-06	6.905e-05	0.8958	0.999163	163	52	11:10376420_10386083
HDL-ln	12:111884608:C_T	rs3184504	12	111884608	T	C	0.482009	359117	-0.00717084	0.0005842	1.239e-34	-0.00720785	0.000584	5.354e-35	7.87279e-06	6.22e-05	0.8993	1	37	120	12:111058188_113200293
HDL-ln	1:110232983:A_G	rs140584594	1	110232983	A	G	0.269653	359117	-0.00776307	0.0006544	1.84e-32	-0.00779167	0.0006536	9.193e-33	8.53492e-06	6.963e-05	0.9024	1	40	72	1:109800321_110504663
HDL-ln	11:62318081:A_ATT	rs71458418	11	62318081	A	ATT	0.635605	359117	0.00356216	0.0006179	8.177e-09	0.00355863	0.000616	7.611e-09	8.0587e-06	6.578e-05	0.9025	0.969484	205	39	11:62310909_62374821
HDL-ln	5:180308441:C_T	rs188238483	5	180308441	C	T	0.0118619	359117	-0.0187126	0.002828	3.658e-11	-0.0186396	0.002916	1.635e-10	3.38175e-05	0.0003029	0.9111	0.899347	136	4	5:180308441_180477253
HDL-ln	3:160147967:T_TAAGGAGGTAATAAGGGAG	rs150937040	3	160147967	T	TAAGGAGGTAATAAGGGAG	0.486793	359117	0.00335965	0.0005943	1.573e-08	0.00329715	0.0005938	2.807e-08	6.34527e-06	6.318e-05	0.92	0.963427	214	65	3:160016446_160188242
HDL-ln	17:44078618:C_T	rs117499775	17	44078618	C	T	0.0409115	359117	-0.00847522	0.001471	8.311e-09	-0.00838793	0.001467	1.073e-08	1.18311e-05	0.0001562	0.9396	1	206	2	17:44078618_44104347
HDL-ln	5:75003678:C_T	rs2307111	5	75003678	T	C	0.606763	359117	-0.00476881	0.0005964	1.281e-15	-0.00474741	0.0005944	1.391e-15	3.61748e-06	6.332e-05	0.9544	1	88	122	5:74666492_75042913
HDL-ln	6:34595543:C_T	rs2263329	6	34595543	T	C	0.642835	359117	0.00705094	0.0006091	5.431e-31	0.00702903	0.0006079	6.373e-31	3.06691e-06	6.493e-05	0.9623	0.994269	41	760	6:34503279_35386872
HDL-ln	16:15172118:C_T	rs11644601	16	15172118	T	C	0.702078	359117	-0.00556052	0.0006551	2.102e-17	-0.00558049	0.0006554	1.676e-17	2.99129e-06	6.977e-05	0.9658	0.996275	80	104	16:14647113_15628160
HDL-ln	7:150540196:C_T	rs7794796	7	150540196	T	C	0.330235	359117	-0.00449332	0.0006238	5.863e-13	-0.00448088	0.0006238	6.837e-13	2.82411e-06	6.656e-05	0.9662	0.985479	110	348	7:150208971_150668514
HDL-ln	2:20372409:A_G	rs2090034	2	20372409	A	G	0.467384	359117	-0.00486423	0.0005852	9.361e-17	-0.00485387	0.0005832	8.586e-17	1.80341e-06	6.218e-05	0.9769	0.997726	83	56	2:20336237_20393183
HDL-ln	7:12224708:C_T	rs10950390	7	12224708	T	C	0.207292	359117	-0.00400449	0.0007214	2.846e-08	-0.00400003	0.0007209	2.879e-08	1.95502e-06	7.666e-05	0.9797	0.987419	228	1	7:12224708_12224708
HDL-ln	8:10643164:C_T	rs9657541	8	10643164	C	T	0.795944	359117	0.00487175	0.000731	2.647e-11	0.00485975	0.0007305	2.883e-11	1.01959e-06	7.752e-05	0.9895	1	132	29	8:10598344_10691088
HDL-ln	11:64018104:A_AC	rs71468663	11	64018104	A	AC	0.953543	359117	0.0141537	0.001395	3.507e-24	0.0142473	0.001396	1.805e-24	2.85439e-07	0.0001503	0.9985	0.993485	57	93	11:63843031_64172207
LDL	22:44328730:A_G	rs4823173	22	44328730	G	A	0.842963	389885	0.625339	0.1105	1.515e-08	0.606309	0.1062	1.138e-08	0.0486997	0.01203	5.128e-05	0.996533	200	55	22:44325516_44345771
LDL	15:58722590:G_GC	rs35980001	15	58722590	G	GC	0.786473	389885	-1.08655	0.09883	4.097e-28	-1.08026	0.0965	4.369e-29	0.040002	0.0109	0.0002437	0.983774	42	101	15:58670667_58742418
LDL	7:130433594:C_G	rs11976955	7	130433594	C	G	0.688027	389885	-0.509894	0.08697	4.551e-09	-0.497837	0.08458	3.96e-09	0.0337999	0.009568	0.0004112	0.993476	186	62	7:130422934_130468015
LDL	7:1074134:C_T	rs869412	7	1074134	C	T	0.228307	389885	-0.712056	0.09605	1.233e-13	-0.744374	0.09279	1.038e-15	0.0326821	0.01048	0.001822	0.992788	102	159	7:998802_1191384
LDL	4:3452345:A_G	rs59950280	4	3452345	G	A	0.668007	389885	-0.873273	0.08647	5.552e-24	-0.880134	0.08388	9.317e-26	0.0291016	0.009504	0.002198	0.97207	56	161	4:3064004_3536329
LDL	2:165501927:T_TG	rs5835988	2	165501927	TG	T	0.405457	389885	-0.619438	0.08265	6.625e-14	-0.647152	0.08026	7.446e-16	0.0260627	0.009096	0.004165	0.99733	99	32	2:165501849_165557318
LDL	17:45664861:A_G	rs2611867	17	45664861	G	A	0.513397	389885	-1.08771	0.0807	2.073e-41	-1.09503	0.07821	1.526e-44	0.0251048	0.008829	0.004463	0.995395	32	777	17:45312813_47041247
LDL	12:111865049:C_G	rs7310615	12	111865049	G	C	0.518021	389885	0.819668	0.08103	4.718e-24	0.83373	0.0786	2.75e-26	0.0249765	0.008913	0.005075	0.986073	55	735	12:111335752_113165247
LDL	20:12958687:A_G	rs438568	20	12958687	G	A	0.606823	389885	0.516833	0.08247	3.68e-10	0.468921	0.08026	5.151e-09	0.0239466	0.009092	0.008443	0.997676	157	9	20:12958492_12973521
LDL	1:182125704:T_TTGGAGGGCAGACTAGCCCAGGCCC	rs144926613	1	182125704	TTGGAGGGCAGACTAGCCCAGGCCC	T	0.327739	389885	0.563849	0.0867	7.851e-11	0.583324	0.0843	4.523e-12	0.024757	0.009535	0.009423	0.995379	139	32	1:182117324_182171957
LDL	17:73767437:A_G	rs4485425	17	73767437	A	G	0.28512	389885	-0.627955	0.08952	2.299e-12	-0.64352	0.08687	1.284e-13	0.024678	0.00982	0.01197	0.992066	117	74	17:73759552_73897046
LDL	8:19824492:C_T	rs13702	8	19824492	C	T	0.285815	389885	-0.864924	0.08927	3.363e-22	-0.922118	0.08594	7.403e-27	0.0243502	0.00974	0.01242	1	62	284	8:19728846_19934339
LDL	8:116667634:A_G	rs2737265	8	116667634	G	A	0.283921	389885	-0.965902	0.08946	3.547e-27	-0.995135	0.08661	1.48e-30	0.0238401	0.009795	0.01494	0.997174	43	257	8:116476393_116871682
LDL	6:53501961:G_GTA	rs34307447	6	53501961	G	GTA	0.74456	389885	-0.597667	0.0944	2.435e-10	-0.593051	0.09181	1.05e-10	0.024808	0.01042	0.01726	0.960622	150	40	6:53449748_53511836
LDL	11:126225876:C_G	rs112771035	11	126225876	C	G	0.927861	389885	-2.35555	0.1556	9.723e-52	-2.3498	0.1535	7.278e-53	0.0409718	0.0174	0.01855	0.997892	26	210	11:125921356_126312874
LDL	4:69491456:C_T	rs34707604	4	69491456	T	C	0.739758	389885	-1.12878	0.09668	1.693e-31	-1.14351	0.09438	8.626e-34	0.0250186	0.01063	0.01859	0.895973	38	270	4:69297170_69599531
LDL	19:19379549:C_T	rs58542926	19	19379549	T	C	0.0754915	389885	-4.428	0.1578	3.103e-173	-4.5092	0.1528	2.006e-191	0.0407288	0.01734	0.01886	1	10	627	19:19063559_20737538
LDL	9:136141870:C_T	rs2519093	9	136141870	C	T	0.814727	389885	-2.45002	0.1038	3.46e-123	-2.46082	0.101	3.82e-131	0.0258083	0.01144	0.02403	0.999468	12	355	9:136001033_136383216
LDL	12:121426594:A_G	rs1169294	12	121426594	G	A	0.692367	389885	-1.17816	0.08734	1.798e-41	-1.1875	0.08521	3.846e-44	0.0213093	0.009637	0.02702	0.996046	31	229	12:121105987_121489586
LDL	7:87131423:C_T	rs12539997	7	87131423	C	T	0.180384	389885	-0.647647	0.105	6.894e-10	-0.643289	0.1016	2.448e-10	0.0248278	0.01146	0.03023	0.995239	166	79	7:87074419_87133366
LDL	2:63047973:C_G	rs7562734	2	63047973	C	G	0.31863	389885	-0.796961	0.08721	6.343e-20	-0.77369	0.08485	7.607e-20	0.0206453	0.009612	0.03173	0.994455	66	307	2:62780440_63581507
LDL	6:116316882:G_T	rs3822855	6	116316882	G	T	0.598628	389885	-0.710918	0.08238	6.154e-18	-0.724928	0.08016	1.521e-19	0.0192553	0.009074	0.03383	0.998666	73	313	6:116182024_116685279
LDL	3:160147967:T_TAAGGAGGTAATAAGGGAG	rs150937040	3	160147967	TAAGGAGGTAATAAGGGAG	T	0.513289	389885	-0.458294	0.08206	2.337e-08	-0.427788	0.07988	8.524e-08	0.0189489	0.009043	0.03613	0.963429	210	42	3:160004026_160301365
LDL	8:126500031:C_G	rs28601761	8	126500031	G	C	0.420002	389885	-2.93823	0.08251	0	-2.93253	0.0798	0	0.0184089	0.009042	0.04176	0.976986	6	264	8:126428616_126659839
LDL	1:109807283:A_T	rs6657811	1	109807283	T	A	0.130305	389885	-4.3948	0.1209	0	-4.38274	0.115	0	0.026094	0.01299	0.04453	0.995856	1	1000	1:109101993_110326545
LDL	6:11839783:A_G	rs146517756	6	11839783	G	A	0.927479	389885	1.05322	0.1562	1.566e-11	1.04182	0.1508	4.816e-12	0.0337581	0.01699	0.04692	0.988169	125	12	6:11835267_11868514
LDL	1:27021913:C_G	rs114165349	1	27021913	G	C	0.976604	389885	-2.90119	0.2705	7.69e-27	-2.8878	0.2719	2.367e-26	0.0607376	0.03073	0.04807	0.985916	44	263	1:26933591_27825153
LDL	2:203527979:C_T	rs7569317	2	203527979	T	C	0.469215	389885	-0.801667	0.08114	5.078e-23	-0.804742	0.07855	1.248e-24	0.017555	0.008885	0.04819	0.998252	59	874	2:202961342_204435946
LDL	4:154191226:A_G	rs41280463	4	154191226	G	A	0.833855	389885	0.657327	0.108	1.142e-09	0.663679	0.1046	2.224e-10	0.0230225	0.01183	0.05162	0.999402	170	2	4:154190965_154191226
LDL	1:154243457:A_T	rs12354278	1	154243457	T	A	0.132264	389885	0.739571	0.1199	6.941e-10	0.741208	0.117	2.36e-10	0.0254295	0.01321	0.05421	0.999118	167	2	1:154243457_154245917
LDL	1:2330016:C_T	rs6685829	1	2330016	C	T	0.511402	389885	0.444698	0.08138	4.636e-08	0.455806	0.07909	8.246e-09	0.0170167	0.008939	0.05696	0.995833	218	1	1:2330016_2330016
LDL	12:4384844:G_T	rs76895963	12	4384844	G	T	0.0208681	389885	-2.29048	0.31	1.495e-13	-2.27741	0.2943	1.001e-14	0.0627263	0.03295	0.05697	0.822063	104	3	12:4328521_4384844
LDL	11:122517803:A_G	rs10892870	11	122517803	A	G	0.612933	389885	-0.593505	0.08276	7.445e-13	-0.570213	0.08082	1.723e-12	0.0173141	0.009134	0.05801	0.996125	111	98	11:122496619_122569246
LDL	1:55505647:G_T	rs11591147	1	55505647	T	G	0.017695	389885	-14.5939	0.3079	0	-14.6881	0.2763	0	0.0587169	0.03098	0.05802	1	2	644	1:55237718_56824854
LDL	1:25795586:G_GGC	rs202005439	1	25795586	G	GGC	0.439559	389885	-0.972146	0.08191	1.741e-32	-0.952298	0.07941	3.903e-33	0.0166755	0.009018	0.06443	0.995514	36	278	1:25529038_25866838
LDL	3:155546124:C_T	rs138283229	3	155546124	T	C	0.00510535	389885	3.1696	0.5653	2.063e-08	3.15923	0.5653	2.29e-08	0.118706	0.0652	0.06865	1	206	1	3:155546124_155546124
LDL	14:24871926:C_T	rs11621792	14	24871926	C	T	0.547114	389885	-0.910261	0.08117	3.448e-29	-0.90434	0.07888	1.988e-30	0.0162758	0.008964	0.06941	0.985841	40	61	14:24797444_24903614
LDL	12:50901697:C_CT	12:50901697_CT_C	12	50901697	C	CT	0.349666	389885	-0.640591	0.0846	3.669e-14	-0.633939	0.08192	1.003e-14	0.0166832	0.009266	0.07178	0.991874	95	202	12:50541733_51802468
LDL	9:131466489:G_T	rs13289095	9	131466489	T	G	0.145818	389885	-0.862434	0.1142	4.325e-14	-0.827219	0.1111	9.533e-14	0.0226078	0.01257	0.07219	0.996391	97	16	9:131465481_131670457
LDL	7:44582331:A_G	rs2073547	7	44582331	A	G	0.816464	389885	-1.68878	0.1032	3.455e-60	-1.66296	0.1006	2.383e-61	0.0203339	0.01142	0.07499	1	22	460	7:44376326_44736236
LDL	9:78729176:A_T	rs1571790	9	78729176	A	T	0.385464	389885	0.562368	0.08305	1.275e-11	0.585488	0.08069	3.989e-13	0.0163053	0.009165	0.07523	0.99033	123	37	9:78068052_78760949
LDL	6:126873423:G_T	rs9388498	6	126873423	G	T	0.813858	389885	0.705512	0.1065	3.417e-11	0.720909	0.1029	2.423e-12	0.0206543	0.01163	0.07572	0.949328	130	211	6:126659043_127532807
LDL	6:139835423:G_T	rs71562509	6	139835423	T	G	0.592815	389885	-0.518475	0.08223	2.882e-10	-0.505319	0.08003	2.713e-10	0.0159816	0.009035	0.07693	0.99538	153	48	6:139317827_139844429
LDL	8:55437524:A_G	rs9298506	8	55437524	A	G	0.790668	389885	-1.03482	0.099	1.424e-25	-1.03583	0.09642	6.394e-27	0.0190631	0.01087	0.07961	1	51	56	8:55406067_55502759
LDL	16:56993886:A_G	rs821840	16	56993886	G	A	0.325134	389885	-1.49128	0.08601	2.415e-67	-1.4977	0.08306	1.104e-72	0.016496	0.009411	0.07964	0.998904	21	100	16:56749156_57018856
LDL	4:100239319:C_T	rs1229984	4	100239319	T	C	0.022745	389885	-2.65518	0.27	7.896e-23	-2.68334	0.2587	3.362e-25	0.050872	0.02923	0.08179	1	60	109	4:99630017_101078246
LDL	12:623129:A_G	rs35882350	12	623129	A	G	0.737947	389885	-0.676793	0.09142	1.332e-13	-0.622629	0.08889	2.482e-12	0.017377	0.01007	0.08437	1	103	7	12:616214_623468
LDL	17:8219478:A_G	rs2270445	17	8219478	A	G	0.512782	389885	-0.480662	0.08112	3.111e-09	-0.459196	0.07865	5.267e-09	0.0153042	0.008896	0.08538	0.985465	181	12	17:8160602_8219478
LDL	6:34729158:A_G	rs114863007	6	34729158	G	A	0.905065	389885	1.13783	0.1379	1.592e-16	1.12777	0.1332	2.528e-17	0.0256477	0.01509	0.08918	0.995537	79	118	6:34548206_35398689
LDL	13:41646085:C_CAG	13:41646085_CAG_C	13	41646085	C	CAG	0.0750266	389885	-0.855397	0.1528	2.171e-08	-0.831822	0.147	1.516e-08	0.0277376	0.0165	0.09265	0.996589	208	9	13:41609047_41684306
LDL	4:40418670:C_T	rs203273	4	40418670	C	T	0.340817	389885	-0.471203	0.08467	2.617e-08	-0.495837	0.08196	1.451e-09	0.0152961	0.009249	0.09818	1	213	1	4:40418670_40418670
LDL	6:26098474:C_T	rs79220007	6	26098474	T	C	0.922516	389885	2.22988	0.1511	2.631e-49	2.17968	0.1453	7.292e-51	0.0269809	0.01635	0.09882	0.997811	28	715	6:25205149_27303329
LDL	5:55861894:A_G	rs9687846	5	55861894	G	A	0.799343	389885	-0.856724	0.1004	1.454e-17	-0.848342	0.09796	4.708e-18	0.017755	0.01113	0.1105	1	74	24	5:55839876_55883157
LDL	6:16134247:C_T	rs6920309	6	16134247	T	C	0.453864	389885	-1.01749	0.08141	7.66e-36	-1.04437	0.07901	6.94e-40	0.0142123	0.008934	0.1117	0.989239	33	107	6:15974636_16198988
LDL	16:86417539:C_G	rs1687659	16	86417539	G	C	0.243651	389885	0.554514	0.09437	4.206e-09	0.574229	0.09193	4.193e-10	0.0163711	0.0104	0.1156	0.98848	184	5	16:86417539_86419360
LDL	17:64210580:A_C	rs1801689	17	64210580	A	C	0.970175	389885	-2.85117	0.2366	1.953e-33	-2.88311	0.2356	1.948e-34	0.0388869	0.0264	0.1408	1	35	22	17:63911821_64378442
LDL	8:6564576:A_G	rs2911987	8	6564576	G	A	0.67965	389885	0.50846	0.08655	4.237e-09	0.538831	0.08364	1.175e-10	0.0139182	0.009467	0.1415	0.994286	185	37	8:6558964_6599005
LDL	3:170751580:T_TTCTA	rs137924246	3	170751580	T	TTCTA	0.921284	389885	-0.964477	0.15	1.287e-10	-0.968314	0.1471	4.562e-11	0.0244533	0.01664	0.1417	0.990991	141	63	3:170673971_170761547
LDL	16:83980529:C_G	rs4782568	16	83980529	G	C	0.452478	389885	-0.659146	0.08133	5.288e-16	-0.641111	0.07908	5.18e-16	0.0128545	0.008922	0.1497	0.988621	83	16	16:83978401_83990466
LDL	9:139099073:A_G	rs3780190	9	139099073	A	G	0.455238	389885	0.527711	0.08096	7.119e-11	0.504925	0.079	1.642e-10	0.0127781	0.008927	0.1523	0.994603	138	57	9:139085602_139387676
LDL	1:150250534:A_T	rs10788873	1	150250534	T	A	0.47639	389885	-0.474674	0.08155	5.87e-09	-0.455878	0.07907	8.154e-09	0.0128409	0.008981	0.1528	0.990399	190	135	1:150247311_150507691
LDL	14:70851209:C_G	rs115058122	14	70851209	G	C	0.139434	389885	-0.92999	0.1161	1.131e-15	-0.92505	0.1122	1.643e-16	0.0174071	0.01273	0.1716	0.999073	85	440	14:70656043_71097469
LDL	1:107592959:A_G	rs1762509	1	107592959	G	A	0.655758	389885	-0.532814	0.08591	5.574e-10	-0.568456	0.08365	1.081e-11	0.0129555	0.009476	0.1716	0.995341	162	47	1:107537916_107627697
LDL	17:67081278:A_G	rs77542162	17	67081278	A	G	0.976971	389885	-6.25468	0.2685	4.533e-120	-6.21411	0.2735	2.753e-114	0.0412646	0.03078	0.1801	1	13	548	17:65815463_67962340
LDL	10:52573772:C_T	rs41274050	10	52573772	C	T	0.989953	389885	-3.19441	0.4033	2.363e-15	-3.05616	0.4061	5.232e-14	0.0622748	0.04648	0.1803	1	88	5	10:52573772_52718339
LDL	20:5547384:C_T	rs73078112	20	5547384	C	T	0.972303	389885	-1.54956	0.246	3.018e-10	-1.58793	0.241	4.396e-11	0.0368376	0.02757	0.1816	0.99057	154	7	20:5497227_5580789
LDL	11:61588305:A_G	rs174564	11	61588305	G	A	0.349608	389885	-1.33263	0.08448	4.635e-56	-1.34101	0.08148	7.455e-61	0.0121278	0.009263	0.1905	0.998995	25	214	11:61518237_61724583
LDL	11:66242210:A_T	rs59421767	11	66242210	T	A	0.246156	389885	-0.628817	0.09435	2.651e-11	-0.62902	0.09151	6.262e-12	0.0134797	0.01036	0.193	0.980727	129	121	11:66196265_66339683
LDL	8:74860155:A_G	rs72661842	8	74860155	G	A	0.69623	389885	0.560988	0.08748	1.426e-10	0.56724	0.08483	2.283e-11	0.0123732	0.009612	0.198	0.999228	144	71	8:74857165_74918171
LDL	7:21601659:G_GCTCT	rs150169808	7	21601659	G	GCTCT	0.781591	389885	-1.46592	0.09771	7.026e-51	-1.49607	0.09553	2.84e-55	0.0136628	0.0108	0.206	0.993441	27	391	7:21442813_21714234
LDL	3:136272805:A_C	rs7612160	3	136272805	C	A	0.65824	389885	-0.61129	0.08479	5.604e-13	-0.624081	0.08241	3.64e-14	0.0117776	0.00933	0.2068	1	109	403	3:135619585_136503896
LDL	7:97977268:A_G	rs112758337	7	97977268	A	G	0.186515	389885	-0.769415	0.1035	1.026e-13	-0.804616	0.09982	7.582e-16	0.013782	0.01129	0.2224	0.99384	101	70	7:97846435_98042527
LDL	6:43757896:A_C	rs998584	6	43757896	C	A	0.518291	389885	-0.500611	0.0809	6.084e-10	-0.516846	0.07855	4.707e-11	0.0108697	0.00891	0.2225	0.994766	164	5	6:43757082_43764551
LDL	1:234853268:A_C	rs557933	1	234853268	A	C	0.48018	389885	-1.51587	0.08154	3.821e-77	-1.48237	0.07922	4.014e-78	0.010904	0.008969	0.2241	0.995898	19	141	1:234725135_235112412
LDL	10:71094504:C_T	rs17476364	10	71094504	C	T	0.109693	389885	-1.01062	0.1288	4.217e-15	-1.01548	0.1237	2.201e-16	0.0166527	0.01406	0.2364	0.997207	89	10	10:71091648_71107332
LDL	7:100216773:C_T	rs10953298	7	100216773	T	C	0.235358	389885	-0.869197	0.09528	7.319e-20	-0.866533	0.0922	5.538e-21	0.0122615	0.01041	0.2387	0.986625	67	304	7:99605588_100663740
LDL	17:4692640:G_T	rs79202680	17	4692640	G	T	0.995108	389885	3.35695	0.5868	1.063e-08	3.41133	0.5471	4.525e-10	0.0719105	0.06139	0.2414	0.965345	199	2	17:4672333_4692640
LDL	6:100602753:A_G	rs9496567	6	100602753	G	A	0.757147	389885	0.773594	0.09441	2.518e-16	0.792926	0.09153	4.6e-18	0.0120305	0.01034	0.2447	0.994886	82	10	6:100600097_100629461
LDL	10:115786233:A_G	rs72823013	10	115786233	G	A	0.872455	389885	0.753919	0.1208	4.372e-10	0.707339	0.1169	1.434e-09	0.0153103	0.01323	0.247	0.9929	159	13	10:115786233_115798268
LDL	1:224648475:G_GT	1:224648475_GT_G	1	224648475	GT	G	0.778012	389885	0.622795	0.09978	4.327e-10	0.638409	0.09663	3.934e-11	0.0125761	0.01091	0.2492	0.961519	158	147	1:224537655_224699100
LDL	11:116648917:C_G	rs964184	11	116648917	C	G	0.867506	389885	-3.27962	0.1187	4.742e-168	-3.31716	0.1177	7.441e-175	0.0149417	0.01334	0.2626	1	11	1275	11:116503806_117261026
LDL	7:73020301:C_T	rs799157	7	73020301	T	C	0.043382	389885	1.44422	0.1975	2.59e-13	1.51564	0.1941	5.741e-15	0.0242361	0.02176	0.2653	1	107	5	7:72832340_73123473
LDL	2:61555435:C_CA	rs200821675	2	61555435	C	CA	0.821543	389885	0.634641	0.11	7.863e-09	0.593027	0.1063	2.411e-08	0.0134139	0.01208	0.2667	0.924641	196	1	2:61555435_61555435
LDL	4:8230235:C_T	rs1281151	4	8230235	C	T	0.757603	389885	0.526949	0.09374	1.892e-08	0.464262	0.0907	3.073e-07	0.0112814	0.01027	0.2721	0.998199	205	4	4:8224276_8230235
LDL	9:19313913:A_G	rs34150222	9	19313913	A	G	0.922685	389885	-0.985557	0.1507	6.158e-11	-1.03037	0.1477	2.987e-12	0.018154	0.01666	0.2758	0.997284	136	95	9:19212560_19393285
LDL	5:131805416:A_G	rs2522062	5	131805416	A	G	0.814022	389885	0.678256	0.1035	5.649e-11	0.68899	0.1001	5.833e-12	0.0122927	0.01136	0.2793	0.999813	135	42	5:131638817_131810619
LDL	21:16586682:A_T	rs12106385	21	16586682	A	T	0.0185755	389885	-1.71015	0.2986	1.017e-08	-1.70712	0.2861	2.428e-09	0.0340522	0.03222	0.2906	0.990933	198	6	21:16582880_16586682
LDL	19:49211969:C_T	rs676388	19	49211969	T	C	0.465509	389885	-1.34874	0.08376	2.447e-58	-1.37119	0.08182	4.858e-63	0.00956327	0.009219	0.2996	1	23	350	19:49093393_49400511
LDL	3:142649110:C_G	rs9832727	3	142649110	G	C	0.340175	389885	-0.591428	0.08491	3.282e-12	-0.61902	0.08206	4.582e-14	0.00954859	0.00927	0.303	1	118	44	3:142648844_142670056
LDL	12:9103904:C_CA	rs11441873	12	9103904	CA	C	0.830539	389885	0.857749	0.1105	8.517e-15	0.839774	0.1065	3.153e-15	0.0118568	0.01207	0.3259	0.941076	93	144	12:9051837_9268585
LDL	2:24487799:C_CA	rs775578669	2	24487799	CA	C	0.271329	389885	0.557339	0.09199	1.37e-09	0.592758	0.08992	4.335e-11	0.00998336	0.01019	0.327	0.981319	175	75	2:24366829_24628324
LDL	20:61341472:A_G	rs3746778	20	61341472	A	G	0.420136	389885	-0.502001	0.08372	2.021e-09	-0.492193	0.08134	1.439e-09	0.00894393	0.009204	0.3312	0.945662	176	1	20:61341472_61341472
LDL	16:11706100:A_G	rs12445804	16	11706100	G	A	0.925188	389885	-1.16796	0.1545	3.996e-14	-1.14687	0.151	3.051e-14	0.0164834	0.0171	0.3351	0.975433	96	4	16:11678150_11706100
LDL	1:23795171:C_CTT	1:23795171_CTT_C	1	23795171	C	CTT	0.874637	389885	0.793479	0.1227	9.84e-11	0.781004	0.1183	4.097e-11	0.0128877	0.01343	0.3371	0.998747	140	37	1:23720185_23813592
LDL	8:18272881:A_G	rs1495741	8	18272881	A	G	0.779152	389885	-1.06854	0.09708	3.546e-28	-1.01767	0.09477	6.74e-27	0.0101634	0.01078	0.3459	1	41	86	8:18228116_18291590
LDL	1:220972343:A_G	rs867772	1	220972343	A	G	0.315128	389885	-1.05664	0.08762	1.742e-33	-1.08089	0.08519	6.95e-37	0.00899701	0.009621	0.3497	0.995263	34	85	1:220934077_221057662
LDL	1:16510894:C_T	rs36086195	1	16510894	C	T	0.420002	389885	-0.675834	0.08232	2.208e-16	-0.659281	0.08004	1.775e-16	0.00846573	0.009077	0.351	0.99755	81	156	1:16170903_16637469
LDL	8:141720428:C_CAA	8:141720428_CAA_C	8	141720428	C	CAA	0.638381	389885	0.507418	0.08633	4.153e-09	0.478272	0.08351	1.019e-08	0.00873874	0.009462	0.3557	0.941977	183	27	8:141684989_141988687
LDL	2:3640142:C_T	rs6542680	2	3640142	T	C	0.820233	389885	-0.676337	0.1065	2.185e-10	-0.666808	0.1038	1.352e-10	0.0108413	0.01176	0.3564	0.981462	148	13	2:3632442_3642361
LDL	11:118594669:A_C	rs140026975	11	118594669	C	A	0.241879	389885	0.558885	0.09442	3.231e-09	0.546976	0.09181	2.562e-09	0.00949848	0.01041	0.3613	0.991202	182	40	11:118467590_118700218
LDL	20:17844492:G_T	rs2618567	20	17844492	T	G	0.659783	389885	-1.1796	0.08491	7.081e-44	-1.19313	0.08254	2.317e-47	0.0084955	0.009353	0.3637	0.997565	29	85	20:17711914_17851119
LDL	2:158481992:A_G	rs10164853	2	158481992	A	G	0.924002	389885	1.0156	0.1542	4.515e-11	0.981903	0.1485	3.81e-11	0.0151924	0.0168	0.3659	0.982336	133	11	2:158434569_158481992
LDL	9:2640759:A_G	rs3780181	9	2640759	G	A	0.06723	389885	-1.42178	0.1618	1.496e-18	-1.39519	0.1546	1.846e-19	0.0153504	0.01742	0.3781	0.984329	70	7	9:2629186_2644008
LDL	5:72015698:C_CT	rs551522836	5	72015698	CT	C	0.218847	389885	-0.711791	0.1028	4.483e-12	-0.739516	0.1	1.424e-13	0.00990692	0.01128	0.3797	0.892918	120	186	5:71901298_72386784
LDL	19:50016759:C_T	rs142385484	19	50016759	T	C	0.147878	389885	-0.764884	0.1191	1.329e-10	-0.749445	0.1158	9.556e-11	0.0115125	0.01311	0.38	0.971535	143	2	19:50016759_50026266
LDL	12:133072460:C_G	rs11147230	12	133072460	G	C	0.491959	389885	0.446574	0.08051	2.907e-08	0.462145	0.07835	3.677e-09	0.00777315	0.008877	0.3812	0.994497	214	1	12:133072460_133072460
LDL	12:89874816:C_CAGGGCCTAATTGTT	12:89874816_CAGGGCCTAATTGTT_C	12	89874816	C	CAGGGCCTAATTGTT	0.328388	389885	0.531632	0.08761	1.296e-09	0.507158	0.08549	2.98e-09	0.00841873	0.009681	0.3845	0.953929	172	26	12:89834814_89939095
LDL	21:37553132:G_T	rs11911615	21	37553132	T	G	0.671702	389885	0.542688	0.08589	2.643e-10	0.554451	0.08316	2.612e-11	0.00815871	0.009408	0.3858	0.991267	151	6	21:37549320_37553248
LDL	13:32976656:G_GC	13:32976656_GC_G	13	32976656	G	GC	0.478978	389885	-0.875197	0.08194	1.251e-26	-0.868739	0.07983	1.403e-27	0.00781332	0.009022	0.3865	0.962563	46	98	13:32866757_33017043
LDL	22:50845773:C_CA	rs67860864	22	50845773	CA	C	0.341192	389885	0.53415	0.08486	3.081e-10	0.556576	0.08244	1.469e-11	0.00800817	0.009335	0.3909	0.993843	155	67	22:50837224_50873761
LDL	8:29024943:A_G	rs117139027	8	29024943	A	G	0.0173128	389885	-2.4581	0.3087	1.684e-15	-2.58912	0.2951	1.742e-18	0.0283191	0.03318	0.3934	1	87	4	8:29024943_29164170
LDL	3:58420613:A_G	rs71311871	3	58420613	A	G	0.9175	389885	1.23625	0.1463	2.976e-17	1.244	0.1411	1.205e-18	0.0136156	0.01611	0.3979	0.997426	77	247	3:58209954_58488461
LDL	20:43965903:A_G	rs2267867	20	43965903	G	A	0.241583	389885	-0.548991	0.09474	6.845e-09	-0.552332	0.09169	1.699e-09	0.00868928	0.01035	0.4014	0.985473	193	7	20:43957510_43967310
LDL	16:31070782:A_ATTAT	16:31070782_ATTAT_A	16	31070782	ATTAT	A	0.620507	389885	-0.545562	0.08314	5.319e-11	-0.529234	0.08083	5.866e-11	0.0075713	0.009179	0.4094	0.99343	134	132	16:30833246_31115259
LDL	2:136098560:T_TATTG	rs151022760	2	136098560	TATTG	T	0.259141	389885	0.563385	0.1008	2.26e-08	0.593529	0.09832	1.571e-09	0.00822237	0.01028	0.4238	0.975703	209	1	2:136098560_136098560
LDL	13:114551993:C_T	rs6602909	13	114551993	T	C	0.674587	389885	-0.918172	0.08593	1.193e-26	-0.914582	0.08351	6.534e-28	0.00756358	0.009486	0.4253	0.996009	45	127	13:114487450_114639025
LDL	8:61306938:A_G	rs1552071	8	61306938	G	A	0.62655	389885	-0.518132	0.08356	5.61e-10	-0.49252	0.08104	1.223e-09	0.00732319	0.009185	0.4253	0.993915	163	167	8:61298005_61546275
LDL	10:65255514:C_CA	rs538711822	10	65255514	C	CA	0.560145	389885	-0.516298	0.08277	4.444e-10	-0.536093	0.08038	2.563e-11	0.00723244	0.009089	0.4262	0.957941	160	122	10:64904071_65357438
LDL	3:12327431:G_T	rs13076933	3	12327431	G	T	0.259057	389885	-0.981752	0.09219	1.751e-26	-0.917082	0.08938	1.057e-24	0.0080291	0.01012	0.4274	0.987633	47	453	3:12090463_12793024
LDL	2:44072576:G_T	rs4299376	2	44072576	T	G	0.676692	389885	-2.54775	0.08667	6.47e-190	-2.53284	0.08459	5.284e-197	0.00757778	0.009585	0.4292	0.998093	8	521	2:43398317_45021765
LDL	6:161010118:A_G	rs10455872	6	161010118	A	G	0.919612	389885	-4.29921	0.1484	1.82e-184	-4.28297	0.146	3.774e-189	0.0130277	0.01662	0.433	1	9	1535	6:160008714_161682569
LDL	2:121306440:A_G	rs17050272	2	121306440	A	G	0.410109	389885	-0.83998	0.08247	2.294e-24	-0.828612	0.08009	4.349e-25	0.00708648	0.009057	0.4339	1	54	17	2:121304367_121322038
LDL	20:39179822:C_G	rs1883711	20	39179822	G	C	0.968769	389885	-4.66301	0.2356	3.742e-87	-4.68517	0.2335	1.543e-89	0.0203152	0.02625	0.439	0.962697	17	839	20:38870119_40314178
LDL	4:7224699:C_G	rs1827297	4	7224699	C	G	0.295808	389885	-0.575591	0.08827	6.986e-11	-0.535457	0.08551	3.811e-10	0.00743047	0.009648	0.4412	0.99356	137	19	4:7211039_7233112
LDL	17:40522713:C_T	rs112220485	17	40522713	T	C	0.913714	389885	-0.880104	0.1443	1.065e-09	-0.925656	0.1414	5.874e-11	0.0120784	0.016	0.4502	0.989952	169	2	17:40513917_40522713
LDL	6:42921306:C_CT	rs113324380	6	42921306	C	CT	0.468059	389885	0.519926	0.0817	1.963e-10	0.503197	0.07958	2.564e-10	0.00678493	0.008995	0.4507	0.979207	147	58	6:42915021_42947013
LDL	7:25991826:C_T	rs4722551	7	25991826	T	C	0.841455	389885	-1.09036	0.11	3.594e-23	-1.04168	0.1076	3.663e-22	0.00913926	0.01214	0.4514	1	58	38	7:25930573_26181234
LDL	19:45169408:A_T	rs62119319	19	45169408	T	A	0.024906	389885	-9.70109	0.2679	0	-9.74681	0.2617	0	0.0220811	0.02943	0.453	0.994666	4	2258	19:43976891_46460396
LDL	20:52540606:C_T	rs6127015	20	52540606	T	C	0.463538	389885	-0.465896	0.08056	7.336e-09	-0.442325	0.07826	1.585e-08	0.00654658	0.008841	0.459	1	195	6	20:52532696_52540606
LDL	2:27730940:C_T	rs1260326	2	27730940	T	C	0.392618	389885	1.72179	0.08296	1.118e-95	1.73833	0.08067	5.316e-103	0.006733	0.009101	0.4594	1	16	992	2:27127251_28534127
LDL	2:109066234:A_AT	rs763102966	2	109066234	A	AT	0.197801	389885	0.771849	0.1045	1.531e-13	0.743013	0.1015	2.51e-13	0.00833297	0.01148	0.4679	0.943704	105	205	2:108950057_109318148
LDL	10:124686656:C_T	rs10794579	10	124686656	T	C	0.424013	389885	-0.763072	0.08136	6.671e-21	-0.776927	0.07906	8.575e-23	0.00646493	0.008942	0.4697	1	64	262	10:124530915_124787232
LDL	20:43042364:C_T	rs1800961	20	43042364	T	C	0.0313362	389885	-2.32566	0.2307	6.71e-24	-2.33776	0.2219	6.026e-26	0.0174702	0.0251	0.4863	1	57	5	20:42958768_43042364
LDL	20:34153850:C_T	rs224433	20	34153850	C	T	0.792555	389885	0.863922	0.09938	3.529e-18	0.90294	0.09603	5.321e-21	0.00755099	0.01085	0.4866	0.998656	72	860	20:33896262_34718171
LDL	17:65126641:C_G	rs9914426	17	65126641	C	G	0.460925	389885	0.441931	0.08075	4.437e-08	0.455643	0.07858	6.692e-09	0.0058528	0.008915	0.5115	0.998826	217	4	17:65108987_65126641
LDL	8:59393273:A_G	rs4738684	8	59393273	G	A	0.664578	389885	-1.35116	0.08537	1.995e-56	-1.31257	0.08328	5.77e-56	0.00613964	0.009396	0.5135	0.997028	24	459	8:59104799_59567885
LDL	3:122285218:C_CT	3:122285218_CT_C	3	122285218	C	CT	0.31088	389885	0.761324	0.08751	3.325e-18	0.737408	0.08529	5.358e-18	0.00627588	0.009638	0.515	0.98614	71	221	3:122063811_122288210
LDL	12:40421117:A_G	rs10877955	12	40421117	G	A	0.936531	389885	-0.929808	0.1653	1.866e-08	-0.918543	0.162	1.427e-08	0.0119392	0.01846	0.5177	0.993594	203	14	12:40387225_40479932
LDL	10:102075479:A_G	rs603424	10	102075479	G	A	0.831137	389885	-0.684398	0.1073	1.759e-10	-0.706108	0.1047	1.54e-11	0.00733451	0.01181	0.5347	1	146	35	10:101902957_102075479
LDL	19:4496612:C_T	rs10416529	19	4496612	C	T	0.31205	389885	0.49824	0.09011	3.214e-08	0.470618	0.08782	8.364e-08	0.00610538	0.009943	0.5392	0.993399	215	1	19:4496612_4496612
LDL	17:7069412:A_G	rs186021206	17	7069412	G	A	0.993427	389885	10.7286	0.5442	1.608e-86	10.7341	0.5132	3.716e-97	0.0355249	0.05966	0.5515	0.835177	18	150	17:6955298_7617787
LDL	6:135418916:A_G	rs7776054	6	135418916	G	A	0.261946	389885	-0.850394	0.09191	2.19e-20	-0.869842	0.08916	1.745e-22	0.00592123	0.01008	0.557	0.998019	65	30	6:135402339_135435501
LDL	9:16874875:G_GA	rs368503450	9	16874875	G	GA	0.468912	389885	0.580516	0.08795	4.104e-11	0.591757	0.08546	4.375e-12	0.00560243	0.009676	0.5626	0.837765	132	36	9:16846260_16911665
LDL	12:57650599:A_ATCTC	rs10649122	12	57650599	ATCTC	A	0.184944	389885	-0.893343	0.1054	2.351e-17	-0.877193	0.1021	8.365e-18	0.00667742	0.01154	0.5627	0.962058	75	49	12:57616061_57979949
LDL	17:76382791:C_T	rs12948394	17	76382791	C	T	0.516699	389885	0.65462	0.08179	1.204e-15	0.647446	0.07949	3.782e-16	0.00517591	0.008998	0.5651	0.968436	86	88	17:76357378_76444146
LDL	10:94839642:A_G	rs2068888	10	94839642	A	G	0.449534	389885	-0.937884	0.08075	3.457e-31	-0.924843	0.0783	3.399e-32	0.00505562	0.008858	0.5682	1	39	369	10:94336585_95067066
LDL	8:145030900:T_TC	8:145030900_TC_T	8	145030900	T	TC	0.361249	389885	0.81255	0.08445	6.45e-22	0.782107	0.08221	1.845e-21	0.00523361	0.009261	0.572	0.984656	63	185	8:144973183_145094339
LDL	3:119813282:A_G	rs334558	3	119813282	A	G	0.664203	389885	-0.511992	0.08558	2.198e-09	-0.500535	0.08297	1.611e-09	0.00524433	0.009358	0.5752	0.992527	178	63	3:119532652_119818585
LDL	12:125303254:C_T	rs112403212	12	125303254	C	T	0.86017	389885	-0.970451	0.1169	1.014e-16	-0.932722	0.1142	3.058e-16	0.00713451	0.01294	0.5813	0.981601	78	189	12:124274758_125317125
LDL	17:29476309:C_T	rs56158073	17	29476309	C	T	0.648603	389885	0.73714	0.08972	2.11e-16	0.713367	0.08686	2.167e-16	0.00531576	0.009741	0.5853	0.897381	80	368	17:29389026_29740906
LDL	3:69820400:G_GT	rs5849920	3	69820400	G	GT	0.360835	389885	-0.649402	0.08692	7.935e-14	-0.60552	0.08433	6.934e-13	0.00517191	0.009544	0.5879	0.928761	100	116	3:69799534_69904249
LDL	2:118845121:A_G	rs150474434	2	118845121	A	G	0.101376	389885	-1.42102	0.1352	7.936e-26	-1.434	0.1306	4.693e-28	0.00770962	0.01467	0.5992	0.984871	50	574	2:118113025_118945078
LDL	11:5701074:A_C	rs11601507	11	5701074	C	A	0.931444	389885	-1.67058	0.1573	2.44e-26	-1.69028	0.1554	1.507e-27	0.00924061	0.01766	0.6007	1	48	51	11:5637193_5703232
LDL	14:74250100:C_T	rs13379042	14	74250100	T	C	0.724217	389885	0.706401	0.09137	1.062e-14	0.70597	0.08858	1.588e-15	0.00519151	0.01002	0.6042	0.964394	94	17	14:74220572_74498358
LDL	8:9183358:A_G	rs9987289	8	9183358	A	G	0.091862	389885	-1.88437	0.1395	1.497e-41	-1.88807	0.1351	2.269e-44	0.00784287	0.01519	0.6056	1	30	329	8:9159895_9619909
LDL	5:156390297:C_T	rs6882076	5	156390297	T	C	0.364828	389885	-1.47282	0.08355	1.487e-69	-1.46167	0.08089	5.399e-73	0.00462112	0.00914	0.6131	1	20	897	5:155870470_156625548
LDL	5:122848876:A_G	rs7734476	5	122848876	G	A	0.451073	389885	-0.783925	0.08087	3.221e-22	-0.798084	0.0788	4.141e-24	0.00441448	0.008889	0.6194	0.998814	61	413	5:122642381_123164759
LDL	17:27645258:A_G	rs56336338	17	27645258	G	A	0.857878	389885	0.903343	0.1163	8.074e-15	0.848879	0.113	5.962e-14	0.00622667	0.0128	0.6266	0.985066	91	218	17:26578461_28492033
LDL	1:45810865:A_G	rs17853159	1	45810865	G	A	0.918726	389885	0.864642	0.1486	5.941e-09	0.823499	0.1434	9.33e-09	0.00783407	0.01627	0.6302	1	191	8	1:45800156_46506344
LDL	15:75125645:A_C	rs6495122	15	75125645	C	A	0.595562	389885	0.50607	0.08185	6.292e-10	0.51123	0.07933	1.161e-10	0.0042423	0.008984	0.6368	1	165	92	15:75116167_75292074
LDL	5:52095024:C_T	rs116734477	5	52095024	C	T	0.958784	389885	1.84134	0.2031	1.24e-19	1.92399	0.196	9.568e-23	0.0101527	0.02219	0.6472	0.99705	68	13	5:52062147_52112850
LDL	16:88569932:G_GCTC	16:88569932_GCTC_G	16	88569932	GCTC	G	0.960185	389885	-1.41603	0.2098	1.495e-11	-1.29462	0.2049	2.624e-10	0.0103796	0.02319	0.6544	0.961469	124	51	16:88560370_88587658
LDL	19:58662235:C_T	rs35081008	19	58662235	T	C	0.146841	389885	-1.25604	0.1183	2.48e-26	-1.25702	0.1142	3.549e-28	0.0057835	0.013	0.6565	0.990987	49	64	19:58594467_58728126
LDL	12:120152743:C_T	rs278121	12	120152743	C	T	0.70936	389885	-0.512998	0.08924	9.005e-09	-0.469626	0.08663	5.933e-08	0.00425088	0.009841	0.6658	0.983556	197	1	12:120152743_120152743
LDL	6:37030755:C_T	rs6457976	6	37030755	C	T	0.521978	389885	-0.569217	0.08103	2.147e-12	-0.544565	0.07874	4.634e-12	0.00383363	0.008918	0.6673	0.994342	115	42	6:37025436_37058127
LDL	11:32101281:A_G	rs477838	11	32101281	A	G	0.712116	389885	-0.497685	0.0889	2.168e-08	-0.484625	0.08655	2.153e-08	0.00406051	0.009764	0.6775	1	207	5	11:32097258_32153468
LDL	12:100789104:A_AT	rs749921369	12	100789104	AT	A	0.454554	389885	0.48706	0.08661	1.868e-08	0.47154	0.08397	1.958e-08	0.00390541	0.009505	0.6812	0.871267	204	3	12:100789104_100868902
LDL	2:46166321:A_G	rs12712955	2	46166321	A	G	0.491543	389885	0.452754	0.08113	2.399e-08	0.440263	0.07866	2.18e-08	0.00362769	0.008907	0.6838	0.994177	212	2	2:46166321_46166700
LDL	10:113921354:A_G	rs2250802	10	113921354	G	A	0.274021	389885	0.803859	0.09011	4.614e-19	0.832891	0.08763	1.998e-21	0.00389046	0.009882	0.6938	0.999596	69	66	10:113901194_113950418
LDL	7:75746409:C_T	rs10255591	7	75746409	C	T	0.201264	389885	0.697025	0.1003	3.644e-12	0.686303	0.09768	2.129e-12	0.00375743	0.01106	0.734	0.999298	119	327	7:75607155_75930800
LDL	6:39230571:A_C	rs4711589	6	39230571	A	C	0.702804	389885	-0.562286	0.08859	2.2e-10	-0.541834	0.08624	3.318e-10	0.00327863	0.009761	0.7369	0.991284	149	28	6:39230571_39261934
LDL	1:199010721:C_T	rs1434282	1	199010721	T	C	0.725769	389885	0.542481	0.09138	2.908e-09	0.543154	0.08843	8.133e-10	0.00335328	0.01003	0.7382	0.991963	180	10	1:198990494_199012478
LDL	8:21927460:C_G	rs7386762	8	21927460	G	C	0.817257	389885	0.713724	0.1042	7.504e-12	0.734455	0.1006	2.909e-13	0.0036521	0.01143	0.7492	0.998756	122	46	8:21906579_21945518
LDL	5:74656539:C_T	rs12916	5	74656539	T	C	0.599858	389885	-2.74157	0.08216	3.708e-244	-2.68561	0.07988	8.217e-248	0.00284564	0.009047	0.7531	1	7	1968	5:74242002_75619467
LDL	15:57240500:G_GTAT	15:57240500_GTAT_G	15	57240500	G	GTAT	0.0712534	389885	1.05189	0.157	2.085e-11	1.09351	0.1535	1.045e-12	0.00543484	0.01742	0.7551	0.988425	126	24	15:56876088_57600992
LDL	1:10798552:C_T	rs682178	1	10798552	T	C	0.630965	389885	0.495148	0.08473	5.108e-09	0.493838	0.08206	1.769e-09	0.0028522	0.009301	0.7591	0.983148	187	4	1:10796866_10799577
LDL	4:155489608:C_T	rs6054	4	155489608	C	T	0.994159	389885	-3.96215	0.5435	3.102e-13	-3.88702	0.5293	2.081e-13	0.018972	0.06234	0.7609	0.942342	108	2	4:155489608_155498749
LDL	16:72101525:C_G	rs34042070	16	72101525	C	G	0.813746	389885	-2.30177	0.1038	6.545e-109	-2.30992	0.1019	1.032e-113	0.00342766	0.0115	0.7658	0.989563	14	1552	16:70682694_72915236
LDL	10:17255095:A_G	rs10795464	10	17255095	A	G	0.418612	389885	0.479486	0.08279	6.971e-09	0.473925	0.08001	3.152e-09	0.00264203	0.009068	0.7708	0.967299	194	2	10:17254832_17255095
LDL	19:11185919:C_T	rs10423733	19	11185919	T	C	0.820148	389885	4.63973	0.109	0	4.63415	0.1034	0	0.00338191	0.01172	0.7729	0.991147	3	1668	19:10234467_11672765
LDL	3:98715823:A_G	rs7633464	3	98715823	G	A	0.521407	389885	0.488377	0.08051	1.311e-09	0.451296	0.0782	7.894e-09	0.00253732	0.008837	0.774	0.998508	174	8	3:98690592_98746242
LDL	3:132188163:A_G	rs78946096	3	132188163	G	A	0.0576555	389885	-1.45908	0.1727	2.921e-17	-1.47012	0.1666	1.097e-18	0.00521966	0.01886	0.7819	1	76	171	3:132110452_132446322
LDL	22:41353455:G_T	rs111298861	22	41353455	T	G	0.465506	389885	0.574823	0.08068	1.041e-12	0.562579	0.0782	6.298e-13	0.00242433	0.008853	0.7842	0.995273	114	161	22:41080566_41406919
LDL	9:107661742:A_C	rs2740488	9	107661742	C	A	0.264803	389885	-1.07059	0.09129	9.243e-32	-1.06557	0.08863	2.705e-33	0.00264247	0.01007	0.793	0.996864	37	123	9:107583044_107675422
LDL	2:113867288:C_T	rs55709272	2	113867288	T	C	0.562636	389885	0.450519	0.08187	3.74e-08	0.448613	0.07941	1.61e-08	0.00233267	0.008982	0.7951	0.99578	216	1	2:113867288_113867288
LDL	19:18338709:A_G	rs62120394	19	18338709	G	A	0.709378	389885	-0.658246	0.09209	8.834e-13	-0.623727	0.0899	3.971e-12	0.00259975	0.01017	0.7983	0.993473	113	32	19:18282402_18359678
LDL	11:18638712:A_T	rs10500834	11	18638712	A	T	0.260068	389885	-0.741932	0.09179	6.317e-16	-0.714014	0.08881	8.973e-16	0.00253144	0.01002	0.8006	0.999446	84	146	11:18489360_18664241
LDL	7:2296552:A_G	rs144787122	7	2296552	G	A	0.00387935	389885	4.16234	0.6476	1.295e-10	4.14863	0.6515	1.913e-10	0.0182905	0.07258	0.801	1	142	4	7:1863080_2296552
LDL	2:169828968:T_TAA	rs201383809	2	169828968	TAA	T	0.397353	389885	0.869011	0.08332	1.815e-25	0.853551	0.08091	5.084e-26	0.00230186	0.009163	0.8016	0.991503	52	129	2:169821648_169967174
LDL	22:35648824:A_G	rs5755673	22	35648824	A	G	0.271131	389885	0.550658	0.09076	1.299e-09	0.568246	0.0882	1.174e-10	0.00243134	0.009948	0.8069	0.99047	173	153	22:35639192_35712614
LDL	2:234679974:C_G	rs11888492	2	234679974	C	G	0.887387	389885	-0.926175	0.129	7.021e-13	-0.938932	0.1264	1.102e-13	0.00329884	0.01432	0.8178	0.987143	110	122	2:234505915_234699051
LDL	1:63133930:A_G	rs4587594	1	63133930	A	G	0.353528	389885	-1.81757	0.08501	2.052e-101	-1.827	0.08233	4.238e-109	0.00212591	0.009279	0.8188	0.999194	15	699	1:62833402_63433116
LDL	3:32541328:T_TC	rs150605723	3	32541328	TC	T	0.911661	389885	1.44482	0.1418	2.257e-24	1.41956	0.1362	1.936e-25	0.00346112	0.01552	0.8235	0.996237	53	56	3:32500183_32631914
LDL	10:118398046:A_C	rs7910135	10	118398046	C	A	0.480748	389885	-0.454206	0.08049	1.668e-08	-0.499369	0.07817	1.677e-10	0.00182077	0.008846	0.8369	0.999537	201	5	10:118394551_118404620
LDL	2:21217490:C_T	rs13392272	2	21217490	C	T	0.494001	389885	-3.11945	0.08131	0	-3.12116	0.07881	0	0.00173642	0.008922	0.8457	0.994667	5	1707	2:20347893_22347500
LDL	7:36169203:C_T	rs67050321	7	36169203	C	T	0.302868	389885	0.606723	0.0878	4.836e-12	0.627447	0.08527	1.859e-13	0.00171121	0.009641	0.8591	0.992484	121	55	7:36154765_36192787
LDL	15:62284101:A_G	rs8032433	15	62284101	A	G	0.541497	389885	-0.467581	0.08059	6.559e-09	-0.444629	0.07811	1.251e-08	0.00152038	0.008836	0.8634	0.997608	192	83	15:62137834_62381413
LDL	12:72179446:C_T	rs61754230	12	72179446	C	T	0.980194	389885	-1.90925	0.2885	3.631e-11	-1.98176	0.2847	3.388e-12	0.00499997	0.03172	0.8748	1	131	3	12:72143025_72179446
LDL	10:97827752:C_T	rs10882714	10	97827752	T	C	0.639378	389885	0.467316	0.08372	2.375e-08	0.447753	0.08128	3.613e-08	0.00143588	0.009163	0.8755	0.997073	211	9	10:97805074_97862580
LDL	3:129235701:C_G	rs111162339	3	129235701	G	C	0.89945	389885	-0.80852	0.1358	2.611e-09	-0.840521	0.1324	2.192e-10	0.00223445	0.01492	0.8809	0.969235	179	49	3:129090995_129280944
LDL	13:111038395:A_G	rs61963197	13	111038395	A	G	0.366151	389885	-0.508313	0.08359	1.193e-09	-0.482536	0.08116	2.752e-09	0.00135052	0.009212	0.8834	0.992785	171	21	13:111025118_111043100
LDL	4:87985166:C_T	rs3775228	4	87985166	C	T	0.600437	389885	-0.550426	0.08232	2.284e-11	-0.578658	0.08005	4.888e-13	0.00124354	0.009039	0.8906	0.991013	127	16	4:87938253_88022709
LDL	18:47157400:C_T	rs2000825	18	47157400	C	T	0.821697	389885	0.773389	0.1053	2.03e-13	0.771837	0.102	3.89e-14	0.00157841	0.01161	0.8918	0.995316	106	62	18:46545976_47329609
LDL	19:41353107:C_T	rs56113850	19	41353107	T	C	0.422278	389885	-0.540554	0.08431	1.442e-10	-0.50368	0.08182	7.446e-10	0.00123381	0.009255	0.8939	0.995475	145	10	19:41341229_41371110
LDL	14:94847262:A_T	rs17580	14	94847262	A	T	0.0487041	389885	1.40665	0.1867	4.898e-14	1.41372	0.181	5.621e-15	0.00220997	0.02051	0.9142	1	98	7	14:94612849_94847262
LDL	1:93103152:C_T	rs10874727	1	93103152	C	T	0.634663	389885	0.656947	0.08419	6.028e-15	0.611689	0.08177	7.395e-14	0.000978102	0.009266	0.9159	1	90	491	1:92664966_93406552
LDL	20:44544947:C_T	rs58847685	20	44544947	C	T	0.18856	389885	0.684885	0.1027	2.63e-11	0.661805	0.1001	3.751e-11	0.00112306	0.01132	0.921	0.999864	128	31	20:44534651_44590298
LDL	2:242370751:G_T	rs59916403	2	242370751	T	G	0.35279	389885	-0.495496	0.08481	5.144e-09	-0.487423	0.08214	2.954e-09	0.000891859	0.009304	0.9236	0.999192	188	8	2:242237902_242370751
LDL	14:64236436:T_TA	14:64236436_TA_T	14	64236436	T	TA	0.85885	389885	-0.735053	0.1181	4.863e-10	-0.736153	0.1152	1.652e-10	0.00113903	0.01296	0.93	0.955363	161	83	14:64227596_64469828
LDL	2:64906800:C_G	rs1861398	2	64906800	G	C	0.261716	389885	-0.56658	0.09281	1.028e-09	-0.534864	0.08998	2.775e-09	0.000841225	0.01019	0.9342	0.98877	168	29	2:64887382_64988266
LDL	21:40719027:A_G	rs2249651	21	40719027	G	A	0.150063	389885	-0.877785	0.1131	8.201e-15	-0.84057	0.1091	1.341e-14	0.000598266	0.01233	0.9613	0.987072	92	438	21:40516308_40839184
LDL	8:8560909:C_G	rs12153	8	8560909	G	C	0.757093	389885	-0.564519	0.09421	2.072e-09	-0.536072	0.09146	4.598e-09	0.000359388	0.01039	0.9724	0.99703	177	115	8:8557049_8577883
LDL	20:25208272:C_T	rs3746337	20	25208272	T	C	0.491043	389885	0.468397	0.08044	5.783e-09	0.416639	0.07808	9.512e-08	0.000262303	0.008864	0.9764	0.999187	189	216	20:25206654_25602328
LDL	13:27525790:A_C	rs17587460	13	27525790	C	A	0.733766	389885	0.511184	0.09086	1.847e-08	0.459971	0.08821	1.844e-07	0.000286628	0.009997	0.9771	1	202	4	13:27525461_27526265
LDL	11:103870621:A_ATCTTG	11:103870621_ATCTTG_A	11	103870621	A	ATCTTG	0.192255	389885	-0.648056	0.1027	2.805e-10	-0.655694	0.09901	3.537e-11	0.000261571	0.01122	0.9814	0.987006	152	28	11:103861873_103899274
LDL	6:130386212:G_GGAGA	6:130386212_GGAGA_G	6	130386212	GGAGA	G	0.326271	389885	-0.619676	0.0865	7.861e-13	-0.583172	0.08363	3.091e-12	6.88761e-05	0.009472	0.9942	0.987146	112	112	6:130341728_130422098
LDL	15:63779153:A_C	rs56129535	15	63779153	C	A	0.693219	389885	-0.549796	0.08748	3.284e-10	-0.564362	0.08498	3.113e-11	1.44104e-05	0.009596	0.9988	0.989688	156	29	15:63771730_64448460
LDL	20:62901179:A_G	rs58586141	20	62901179	G	A	0.833975	389885	-0.758155	0.108	2.249e-12	-0.758695	0.1058	7.5e-13	1.69582e-05	0.01193	0.9989	0.998718	116	31	20:62711459_62962869
PP	17:40709867:A_G	rs138643143	17	40709867	A	G	0.0733215	346256	0.505328	0.07307	4.662e-12	0.445418	0.06872	9.064e-11	0.000203263	0.007186	0.9774	0.906886	76	61	17:39945262_41006760
PP	4:169687725:G_T	rs7696431	4	169687725	T	G	0.521433	346256	0.249963	0.03643	6.861e-12	0.24568	0.03401	5.081e-13	0.000265534	0.003543	0.9403	0.992507	79	36	4:169682578_169727070
PP	19:4953351:G_T	rs1982468	19	4953351	T	G	0.639223	346256	0.256212	0.03802	1.597e-11	0.260287	0.03552	2.355e-13	0.000352158	0.003704	0.9243	0.986025	84	17	19:4944555_4969199
PP	6:151025302:A_C	rs9397343	6	151025302	A	C	0.940487	346256	0.45886	0.07691	2.423e-09	0.410796	0.07095	7.025e-09	0.00103759	0.007358	0.8879	0.995418	140	34	6:150984431_151025302
PP	6:12903957:A_G	rs9349379	6	12903957	G	A	0.404718	346256	-0.342089	0.03697	2.174e-20	-0.321151	0.03462	1.771e-20	0.000777344	0.003614	0.8297	1	27	70	6:12795031_12948388
PP	15:63408320:A_G	rs4775623	15	63408320	G	A	0.483198	346256	0.217111	0.03633	2.277e-09	0.201787	0.03398	2.87e-09	0.000851921	0.003538	0.8097	0.993836	139	26	15:63348087_63449680
PP	4:69943014:A_AT	4:69943014_AT_A	4	69943014	A	AT	0.4554	346256	0.200127	0.03653	4.288e-08	0.18602	0.03406	4.729e-08	0.000915199	0.003553	0.7967	0.98887	177	1	4:69943014_69943014
PP	1:10796547:A_G	rs17035646	1	10796547	A	G	0.338274	346256	0.220973	0.03861	1.049e-08	0.223888	0.03617	6.033e-10	0.00117111	0.003791	0.7574	0.983113	161	3	1:10796547_10798489
PP	4:146809017:C_T	rs7662070	4	146809017	T	C	0.514784	346256	0.223538	0.03628	7.204e-10	0.207778	0.03387	8.58e-10	0.00109505	0.003536	0.7568	1	118	18	4:146784774_146821725
PP	10:12250620:C_T	rs7895525	10	12250620	C	T	0.24296	346256	0.23432	0.04245	3.38e-08	0.225824	0.03968	1.266e-08	0.00131342	0.004135	0.7507	0.994585	172	2	10:12250620_12255175
PP	9:125863350:A_G	rs7854147	9	125863350	G	A	0.121562	346256	-0.337121	0.05551	1.256e-09	-0.320884	0.05174	5.585e-10	0.00171717	0.005401	0.7505	0.99733	127	199	9:125603376_126029070
PP	5:71544539:T_TTAAA	rs750838224	5	71544539	TTAAA	T	0.38325	346256	-0.229558	0.03733	7.774e-10	-0.235902	0.03494	1.454e-11	0.00118355	0.003648	0.7456	0.998805	119	9	5:71544539_71677405
PP	3:169476991:C_CAA	3:169476991_CAA_C	3	169476991	CAA	C	0.752408	346256	0.232971	0.04223	3.466e-08	0.21673	0.03948	4.017e-08	0.00149229	0.004119	0.7171	0.990554	173	1	3:169476991_169476991
PP	3:99390048:A_T	rs1581124	3	99390048	A	T	0.595853	346256	0.201875	0.03697	4.732e-08	0.195378	0.03462	1.669e-08	0.00158271	0.00362	0.662	0.999794	178	2	3:99390048_99390181
PP	7:149472854:A_G	rs73725601	7	149472854	G	A	0.0664921	346256	0.415959	0.07288	1.144e-08	0.389142	0.06869	1.467e-08	0.00319292	0.007154	0.6554	0.998737	163	3	7:149472854_149476324
PP	8:10638333:C_T	rs1115866	8	10638333	C	T	0.41052	346256	0.21829	0.03688	3.235e-09	0.216228	0.0345	3.653e-10	0.00190016	0.003598	0.5975	0.9979	144	33	8:10586860_10656437
PP	6:117865275:A_G	rs210620	6	117865275	A	G	0.440163	346256	0.205134	0.03663	2.134e-08	0.202755	0.0343	3.385e-09	0.00196182	0.003579	0.5836	0.995775	166	5	6:117864144_117874257
PP	1:38461319:A_C	rs61776719	1	38461319	A	C	0.554894	346256	0.31298	0.03651	1.013e-17	0.293192	0.03415	8.97e-18	0.00203279	0.003568	0.5689	1	35	135	1:38238071_38463504
PP	10:18727959:C_G	rs12258967	10	18727959	C	G	0.701937	346256	0.308407	0.03971	8.017e-15	0.309914	0.03703	5.766e-17	0.00226154	0.003861	0.5581	1	53	41	10:18471750_18750095
PP	7:28658522:A_G	rs917275	7	28658522	G	A	0.392962	346256	0.227441	0.03738	1.163e-09	0.229077	0.03493	5.427e-11	0.00216993	0.003649	0.5521	0.98447	126	4	7:28569094_28661013
PP	18:42011008:C_G	rs9957388	18	42011008	G	C	0.673958	346256	0.251334	0.03879	9.163e-11	0.248226	0.03614	6.47e-12	0.00233299	0.003776	0.5367	0.992677	98	64	18:41981339_42117774
PP	1:59646056:A_G	rs17535443	1	59646056	A	G	0.276495	346256	-0.443577	0.04067	1.074e-27	-0.457919	0.03785	1.094e-33	0.00246595	0.003946	0.532	0.995965	10	122	1:59578357_59741856
PP	19:11526765:G_T	rs167479	19	11526765	G	T	0.529797	346256	0.297699	0.03629	2.344e-16	0.276784	0.03395	3.535e-16	0.00224187	0.00354	0.5265	1	42	1	19:11526765_11526765
PP	4:81181072:A_T	rs10857147	4	81181072	T	A	0.292013	346256	0.428294	0.04002	1.005e-26	0.411885	0.03732	2.523e-28	0.00262033	0.003897	0.5013	0.99136	14	41	4:81157098_81207963
PP	6:152342779:C_G	rs9340995	6	152342779	C	G	0.103962	346256	0.624474	0.05957	1.033e-25	0.612433	0.05619	1.16e-27	0.00408279	0.005863	0.4862	0.997513	19	237	6:152297100_152418575
PP	9:101740604:C_G	rs1572136	9	101740604	G	C	0.727421	346256	0.240442	0.04088	4.062e-09	0.223481	0.03808	4.4e-09	0.00276964	0.003976	0.486	0.989855	147	21	9:101738188_101761716
PP	4:3451109:A_G	rs2498323	4	3451109	A	G	0.100727	346256	0.405866	0.06027	1.653e-11	0.377316	0.0564	2.228e-11	0.00425947	0.005892	0.4697	1	85	3	4:3451109_3459849
PP	22:40726183:C_T	rs139919	22	40726183	C	T	0.178713	346256	0.287867	0.04779	1.706e-09	0.301535	0.04486	1.797e-11	0.00343974	0.004677	0.462	0.977104	134	76	22:40635276_40938149
PP	14:35871217:A_G	rs8904	14	35871217	A	G	0.361516	346256	0.219426	0.03767	5.738e-09	0.219011	0.03529	5.436e-10	0.00282081	0.003683	0.4437	1	153	5	14:35871093_36204241
PP	14:73436805:C_G	rs2806028	14	73436805	G	C	0.680283	346256	0.228282	0.03887	4.285e-09	0.230527	0.03634	2.234e-10	0.00367306	0.003803	0.3341	0.998417	148	49	14:73279420_73502993
PP	16:75456304:C_T	rs12934767	16	75456304	C	T	0.582993	346256	0.259035	0.03695	2.38e-12	0.269513	0.03455	6.206e-15	0.00375937	0.003613	0.2981	0.986944	74	376	16:75304497_75516739
PP	12:54443328:C_CT	rs11418872	12	54443328	CT	C	0.692178	346256	0.261737	0.03999	5.92e-11	0.245107	0.0373	4.971e-11	0.00405437	0.00389	0.2973	0.96396	95	14	12:54433483_54445218
PP	5:158220193:A_G	rs31864	5	158220193	A	G	0.550024	346256	0.303927	0.03652	8.567e-17	0.266649	0.03403	4.665e-15	0.00382644	0.003552	0.2814	0.996368	39	308	5:157713082_158446223
PP	19:10334663:G_T	rs2116942	19	10334663	T	G	0.395234	346256	0.246374	0.03786	7.609e-11	0.224786	0.03544	2.269e-10	0.00399775	0.003699	0.2799	0.957048	97	4	19:10332988_10361930
PP	2:19729795:A_C	rs17759661	2	19729795	A	C	0.498883	346256	0.381534	0.03635	9.104e-26	0.37308	0.03397	4.649e-28	0.00397986	0.003549	0.2621	0.999208	18	107	2:19694090_19768533
PP	10:63452919:T_TA	rs530111126	10	63452919	T	TA	0.830716	346256	0.285966	0.04857	3.912e-09	0.254507	0.04549	2.212e-08	0.00535538	0.004751	0.2597	0.988096	146	34	10:63425409_63811678
PP	2:164915208:A_G	rs13002573	2	164915208	A	G	0.761455	346256	0.423384	0.04268	3.42e-23	0.427827	0.0398	6.019e-27	0.00470164	0.004149	0.2572	1	23	355	2:164654961_165177882
PP	13:113636156:C_T	rs9549328	13	113636156	T	C	0.227816	346256	0.2376	0.04321	3.812e-08	0.239643	0.04054	3.409e-09	0.00480809	0.004239	0.2567	0.998969	175	1	13:113636156_113636156
PP	1:201752267:A_T	rs528789	1	201752267	A	T	0.401609	346256	0.229812	0.03739	7.9e-10	0.214458	0.03505	9.404e-10	0.00420919	0.003669	0.2512	0.981397	120	36	1:201684293_201752429
PP	3:11541814:C_T	rs2443709	3	11541814	T	C	0.630582	346256	0.269856	0.03758	6.97e-13	0.264898	0.03517	5e-14	0.00418388	0.003643	0.2508	0.998236	67	260	3:11248656_11597087
PP	19:7257990:C_G	rs12978472	19	7257990	C	G	0.870589	346256	0.411317	0.05437	3.88e-14	0.439518	0.05023	2.127e-18	0.0063053	0.005284	0.2327	0.982433	57	46	19:7211190_7266867
PP	8:25900405:G_T	rs73563812	8	25900405	G	T	0.763569	346256	0.283604	0.04271	3.136e-11	0.282241	0.04	1.707e-12	0.00501674	0.004165	0.2284	0.997645	90	39	8:25880400_25928431
PP	6:85283253:A_C	rs60255247	6	85283253	A	C	0.885211	346256	0.335137	0.0574	5.265e-09	0.32986	0.05368	8.003e-10	0.00696978	0.005598	0.2131	0.983499	152	13	6:85219078_85403516
PP	15:71625231:A_T	rs7171756	15	71625231	T	A	0.296117	346256	0.232334	0.04166	2.454e-08	0.207882	0.03889	9.056e-08	0.00511057	0.004054	0.2075	0.906781	169	1	15:71625231_71625231
PP	7:100506381:C_T	rs13226502	7	100506381	C	T	0.823154	346256	0.334368	0.04746	1.859e-12	0.348733	0.04425	3.268e-15	0.00612562	0.004616	0.1845	1	73	64	7:100219167_100547485
PP	12:27955296:C_T	rs1050288	12	27955296	T	C	0.336939	346256	0.25545	0.03862	3.718e-11	0.225952	0.03622	4.413e-10	0.00503261	0.003782	0.1833	0.984336	92	2	12:27955296_27960443
PP	6:56095672:A_G	rs1925148	6	56095672	A	G	0.440123	346256	0.334352	0.03664	7.071e-20	0.30903	0.03423	1.727e-19	0.00487057	0.003566	0.1719	0.99573	29	755	6:55746524_56103747
PP	11:57450720:A_C	rs488769	11	57450720	A	C	0.658545	346256	0.249504	0.03833	7.511e-11	0.245884	0.03573	5.883e-12	0.00517241	0.00372	0.1644	0.995346	96	108	11:57381263_57681828
PP	5:32716474:C_CT	rs34628434	5	32716474	C	CT	0.609107	346256	0.392512	0.03767	2.013e-25	0.38526	0.03507	4.552e-28	0.00515271	0.003652	0.1583	0.972815	20	168	5:32672781_32889130
PP	7:130965408:A_AT	7:130965408_AT_A	7	130965408	A	AT	0.602101	346256	0.225359	0.03733	1.566e-09	0.230242	0.03482	3.79e-11	0.00519976	0.003633	0.1523	0.985979	131	5	7:130963559_130973495
PP	10:32289986:C_T	rs12264186	10	32289986	T	C	0.186531	346256	0.268531	0.04647	7.547e-09	0.259525	0.04362	2.678e-09	0.00658625	0.00454	0.1469	0.997588	156	79	10:32081039_32349238
PP	12:20230639:A_G	rs10770612	12	20230639	A	G	0.79956	346256	0.40509	0.04526	3.547e-19	0.384304	0.04199	5.552e-20	0.006381	0.004391	0.1462	1	31	12	12:19928961_20283915
PP	16:24844926:C_G	rs3050338	16	24844926	C	G	0.782583	346256	0.298201	0.04513	3.924e-11	0.295002	0.04197	2.079e-12	0.00638987	0.004387	0.1453	0.947744	93	88	16:24730230_24879963
PP	15:91412850:A_AAAGGCAG	rs6145676	15	91412850	AAAGGCAG	A	0.477959	346256	0.285657	0.03661	6.06e-15	0.278536	0.03427	4.381e-16	0.0053303	0.00357	0.1354	0.981666	49	55	15:91391133_91443059
PP	8:77590909:A_AT	rs11369610	8	77590909	A	AT	0.850416	346256	0.322167	0.05132	3.428e-10	0.288605	0.04763	1.372e-09	0.00750752	0.004976	0.1314	0.981288	108	77	8:77588716_77695732
PP	12:114837349:A_C	rs77357563	12	114837349	C	A	0.995014	346256	1.55051	0.2576	1.757e-09	1.32009	0.2374	2.686e-08	0.0386181	0.02528	0.1266	1	135	1	12:114837349_114837349
PP	22:19960198:C_G	rs71313932	22	19960198	C	G	0.285446	346256	0.244065	0.04026	1.346e-09	0.277197	0.03773	2.043e-13	0.00606741	0.003933	0.1229	0.991326	128	19	22:19960184_19992895
PP	4:156391307:A_G	rs17033041	4	156391307	G	A	0.196228	346256	0.379001	0.04604	1.839e-16	0.350213	0.04319	5.128e-16	0.00700784	0.00451	0.1202	0.981882	41	76	4:156385235_156449063
PP	11:30443248:A_G	rs11605215	11	30443248	A	G	0.194733	346256	0.270097	0.046	4.316e-09	0.276252	0.04305	1.39e-10	0.00705998	0.004487	0.1156	0.988883	149	51	11:30311493_30476363
PP	19:41048588:G_T	rs8102847	19	41048588	G	T	0.364628	346256	0.216875	0.03793	1.084e-08	0.211376	0.03547	2.522e-09	0.00603107	0.003711	0.1041	0.985132	162	34	19:41042755_41077891
PP	19:49605705:A_G	rs73046792	19	49605705	G	A	0.835089	346256	0.312111	0.04881	1.606e-10	0.3097	0.04538	8.818e-12	0.00783409	0.004747	0.09884	1	105	2	19:49605705_49616671
PP	3:66442545:A_C	rs9840088	3	66442545	A	C	0.799523	346256	0.261346	0.04567	1.047e-08	0.249919	0.04259	4.392e-09	0.00755314	0.00445	0.08965	0.983767	160	2	3:66442180_66442545
PP	4:86719165:C_T	rs17010957	4	86719165	C	T	0.149504	346256	0.349117	0.05131	1.013e-11	0.347477	0.04799	4.487e-13	0.0085361	0.005012	0.08855	0.98057	81	35	4:86701617_86917834
PP	16:69965021:C_T	rs77870048	16	69965021	C	T	0.946954	346256	-1.16299	0.08092	7.689e-47	-1.15286	0.07632	1.499e-51	0.0135476	0.007954	0.08852	1	4	431	16:69507788_72913858
PP	2:46363336:A_C	rs11690961	2	46363336	A	C	0.88259	346256	0.382661	0.05647	1.235e-11	0.403503	0.0524	1.353e-14	0.00936007	0.00549	0.08823	1	83	3	2:46357133_46363699
PP	12:12760043:A_G	rs10845588	12	12760043	A	G	0.57931	346256	0.225839	0.0369	9.326e-10	0.219067	0.03461	2.466e-10	0.00615254	0.003604	0.08781	0.991025	122	80	12:12544328_12889302
PP	2:179839888:A_G	rs10497529	2	179839888	G	A	0.962226	346256	0.531965	0.09504	2.176e-08	0.546078	0.08724	3.867e-10	0.0164083	0.009101	0.07139	1	167	2	2:179793839_179839888
PP	10:60374898:A_C	rs2393455	10	60374898	A	C	0.579326	346256	0.239151	0.03702	1.052e-10	0.233091	0.03461	1.645e-11	0.00656544	0.003611	0.06906	0.985529	100	337	10:60264741_60374898
PP	1:11887303:A_G	rs7537765	1	11887303	A	G	0.835744	346256	0.429657	0.04903	1.893e-18	0.437883	0.04562	8.127e-22	0.00868293	0.004775	0.069	0.998739	33	271	1:11827796_11925300
PP	6:7727271:A_G	rs111588693	6	7727271	A	G	0.469739	346256	0.218155	0.03659	2.477e-09	0.208409	0.0342	1.108e-09	0.00648785	0.003564	0.06867	0.987867	141	15	6:7715689_7728428
PP	15:67468525:A_G	rs35251008	15	67468525	G	A	0.2767	346256	0.23786	0.04052	4.346e-09	0.227108	0.03783	1.925e-09	0.00720673	0.003956	0.06849	1	150	11	15:67461960_67478645
PP	1:219753509:C_T	rs2820443	1	219753509	T	C	0.701902	346256	0.227949	0.03968	9.206e-09	0.222808	0.03706	1.84e-09	0.00716603	0.003867	0.06383	0.99926	158	13	1:219741820_219788530
PP	8:141073073:G_GAAGCCTCAGGAAACTTAC	rs781348894	8	141073073	GAAGCCTCAGGAAACTTAC	G	0.46874	346256	0.277454	0.0365	2.929e-14	0.254937	0.03409	7.465e-14	0.00665376	0.003571	0.06243	0.99139	56	99	8:140775689_141133631
PP	15:50813274:C_T	rs7169154	15	50813274	C	T	0.479827	346256	0.218283	0.03635	1.909e-09	0.220301	0.03395	8.631e-11	0.00660294	0.003538	0.06199	0.995411	138	93	15:50801260_50978042
PP	10:96026575:C_T	rs17109875	10	96026575	T	C	0.890391	346256	0.434757	0.05798	6.453e-14	0.427489	0.05378	1.883e-15	0.0106303	0.005628	0.05893	0.999546	59	88	10:95892659_96120218
PP	2:96917588:G_T	rs7058	2	96917588	T	G	0.464028	346256	0.250949	0.03646	5.88e-12	0.240211	0.03409	1.845e-12	0.00680372	0.003549	0.05524	0.994016	77	108	2:96429779_97340763
PP	7:90343695:G_T	rs9886319	7	90343695	G	T	0.297103	346256	0.247471	0.03974	4.768e-10	0.241201	0.03725	9.42e-11	0.00751373	0.003892	0.05356	0.998115	113	217	7:90202157_90655868
PP	6:73661250:A_AC	6:73661250_AC_A	6	73661250	AC	A	0.275138	346256	0.245027	0.04078	1.875e-09	0.245437	0.03822	1.342e-10	0.00790679	0.003998	0.04798	0.990806	137	3	6:73657714_73661250
PP	20:31342224:A_AT	rs200947769	20	31342224	AT	A	0.196664	346256	0.283575	0.04697	1.572e-09	0.268992	0.04392	9.085e-10	0.00907972	0.00458	0.04742	0.9393	132	15	20:31333787_31473182
PP	17:1958609:C_T	rs4480845	17	1958609	T	C	0.359793	346256	0.292019	0.03807	1.714e-14	0.296204	0.03564	9.518e-17	0.00749042	0.003726	0.04439	0.986934	54	87	17:1927141_2124724
PP	2:20878820:C_T	rs7255	2	20878820	T	C	0.444191	346256	-0.220022	0.03659	1.819e-09	-0.20393	0.03421	2.509e-09	0.00719641	0.003566	0.04357	0.997332	136	4	2:20878406_20881840
PP	4:48590606:C_T	rs13127730	4	48590606	T	C	0.503469	346256	0.215951	0.03622	2.48e-09	0.199269	0.03388	4.084e-09	0.00726679	0.003533	0.0397	0.998228	142	165	4:48466781_48866742
PP	6:122193876:A_G	rs11752784	6	122193876	A	G	0.903162	346256	0.4945	0.06186	1.31e-15	0.48197	0.05703	2.893e-17	0.0124119	0.005958	0.03723	0.984418	47	201	6:121910814_122250362
PP	19:45412079:C_T	rs7412	19	45412079	C	T	0.919109	346256	0.447644	0.06656	1.747e-11	0.443862	0.06163	5.912e-13	0.0138461	0.006451	0.03185	1	86	4	19:45412079_45426792
PP	2:65284156:C_CGTGGATGCAGCA	rs111524356	2	65284156	C	CGTGGATGCAGCA	0.635019	346256	0.281906	0.038	1.185e-13	0.277697	0.03547	4.934e-15	0.00798977	0.003713	0.03143	0.981597	61	88	2:65276049_65368290
PP	15:79142307:A_G	rs11639335	15	79142307	A	G	0.590109	346256	0.26019	0.03691	1.786e-12	0.265464	0.0344	1.195e-14	0.00775979	0.003601	0.03115	0.995861	72	202	15:79089111_79215238
PP	7:40417925:A_G	rs4723954	7	40417925	G	A	0.893946	346256	0.423392	0.05896	6.939e-13	0.424904	0.05468	7.761e-15	0.0123985	0.005735	0.03062	0.99802	66	59	7:40360982_40477363
PP	8:64632662:A_AT	rs35341564	8	64632662	AT	A	0.504167	346256	0.246115	0.03807	1.011e-10	0.219747	0.03559	6.628e-10	0.00810293	0.003713	0.02909	0.906251	99	4	8:64614436_64685833
PP	21:39983448:C_T	rs117870289	21	39983448	T	C	0.0154149	346256	1.30064	0.1463	6.24e-19	1.26055	0.1398	1.893e-19	0.0318099	0.01457	0.02897	1	32	5	21:39891584_39983448
PP	16:80839588:A_ATC	rs776777733	16	80839588	ATC	A	0.930105	346256	0.421913	0.07127	3.218e-09	0.395155	0.06695	3.584e-09	0.0152032	0.006958	0.02889	0.994384	143	4	16:80830813_80858105
PP	10:31369709:G_T	rs11813059	10	31369709	T	G	0.712612	346256	0.254781	0.04025	2.452e-10	0.225965	0.03748	1.652e-09	0.00864068	0.003905	0.02693	0.991478	106	41	10:31171626_31374687
PP	8:120466959:C_T	rs80309268	8	120466959	C	T	0.221356	346256	0.634557	0.04384	1.799e-47	0.624251	0.04124	9.46e-52	0.00963318	0.004302	0.02516	0.992449	3	581	8:120198284_120709336
PP	21:30132352:T_TTTTCTGGACTTC	rs112728483	21	30132352	TTTTCTGGACTTC	T	0.138025	346256	0.323845	0.05295	9.588e-10	0.336059	0.0499	1.643e-11	0.011797	0.005196	0.0232	0.983347	123	62	21:30101955_30132352
PP	11:100533363:C_CCTAT	rs35571646	11	100533363	C	CCTAT	0.707972	346256	0.321351	0.04001	9.549e-16	0.326254	0.03733	2.32e-18	0.00887692	0.003898	0.02277	0.995529	45	122	11:100509745_100692566
PP	3:128202943:C_G	rs55914222	3	128202943	C	G	0.0288021	346256	0.670664	0.1088	7.178e-10	0.678477	0.1045	8.592e-11	0.0249145	0.01091	0.02238	0.991364	117	2	3:128201889_128202943
PP	10:122988575:A_G	rs72830615	10	122988575	A	G	0.589385	346256	0.23719	0.03691	1.302e-10	0.217724	0.03445	2.61e-10	0.00847752	0.003579	0.01786	0.996649	103	7	10:122968115_122996499
PP	7:27220831:A_G	rs6461992	7	27220831	G	A	0.926876	346256	0.520332	0.0697	8.332e-14	0.505114	0.06447	4.704e-15	0.0161348	0.006737	0.01661	1	60	50	7:27207501_27312951
PP	17:1337960:C_T	rs11650511	17	1337960	T	C	0.437002	346256	0.266913	0.03663	3.175e-13	0.247345	0.03423	4.962e-13	0.00868408	0.00356	0.01472	0.998278	65	59	17:1303778_1372636
PP	2:175529967:C_G	rs72914576	2	175529967	G	C	0.182349	346256	0.297411	0.04699	2.474e-10	0.296823	0.04408	1.652e-11	0.0112421	0.004598	0.01449	1	107	38	2:175467769_175568719
PP	5:77837938:C_CT	rs36078151	5	77837938	C	CT	0.551398	346256	0.239175	0.03726	1.375e-10	0.243156	0.03484	2.951e-12	0.00900775	0.003643	0.01341	0.953817	104	148	5:77821975_77918136
PP	11:1888614:C_T	rs4980379	11	1888614	T	C	0.36389	346256	0.347081	0.03784	4.655e-20	0.344947	0.03553	2.777e-22	0.00944126	0.003708	0.0109	0.994013	28	137	11:1873232_2024451
PP	16:65272050:A_G	rs374179645	16	65272050	G	A	0.57023	346256	0.262241	0.03663	8.077e-13	0.269434	0.03423	3.486e-15	0.00934028	0.003574	0.008957	0.997064	68	45	16:65244618_65286870
PP	2:203981350:C_CAAA	rs531784502	2	203981350	CAAA	C	0.382222	346256	0.208444	0.03787	3.696e-08	0.205564	0.03541	6.436e-09	0.00971104	0.003697	0.008619	0.971275	174	2	2:203979578_203981350
PP	1:150714360:A_AG	1:150714360_AG_A	1	150714360	A	AG	0.527401	346256	0.208723	0.03636	9.399e-09	0.21877	0.034	1.234e-10	0.009354	0.003556	0.008527	0.998317	159	51	1:150555735_150928725
PP	14:23861811:A_G	rs365990	14	23861811	A	G	0.630123	346256	0.4019	0.03752	8.886e-27	0.382004	0.03499	9.431e-28	0.00969061	0.003654	0.007998	1	13	52	14:23754580_23908895
PP	3:27562988:C_T	rs2643826	3	27562988	T	C	0.451892	346256	0.311363	0.03656	1.63e-17	0.312442	0.03429	8.183e-20	0.00953739	0.003581	0.00773	0.99417	36	134	3:27118591_27601516
PP	4:2668217:A_C	rs1290933	4	2668217	C	A	0.313479	346256	0.243612	0.03912	4.745e-10	0.235023	0.03661	1.364e-10	0.0102942	0.003819	0.007032	0.99755	112	8	4:2533532_2738050
PP	6:159719575:C_T	rs1394233	6	159719575	T	C	0.142912	346256	0.480936	0.05182	1.678e-20	0.490483	0.0485	4.85e-24	0.013784	0.005049	0.006328	0.999839	26	405	6:159606873_159792216
PP	14:98583628:C_T	rs75143615	14	98583628	T	C	0.381087	346256	0.245196	0.03734	5.128e-11	0.233907	0.03495	2.194e-11	0.0101151	0.003647	0.005547	0.997441	94	130	14:98532540_98628943
PP	12:90013089:C_T	rs2681492	12	90013089	T	C	0.829664	346256	0.53584	0.04828	1.288e-28	0.521174	0.04479	2.711e-31	0.0130153	0.004685	0.00547	1	9	172	12:89825925_90395602
PP	1:113046879:A_C	rs3790604	1	113046879	A	C	0.0734417	346256	0.398102	0.06981	1.178e-08	0.36944	0.06575	1.923e-08	0.0190167	0.006845	0.005464	0.993797	164	4	1:113044328_113053023
PP	3:53240197:A_C	rs55983977	3	53240197	A	C	0.59241	346256	0.20222	0.03703	4.74e-08	0.186536	0.03458	6.87e-08	0.0100665	0.003606	0.005249	0.989336	179	1	3:53240197_53240197
PP	1:89146660:C_CT	rs200641754	1	89146660	CT	C	0.39011	346256	0.241672	0.03743	1.074e-10	0.243191	0.03503	3.875e-12	0.0102488	0.00366	0.005105	0.987298	102	176	1:89119253_89444359
PP	6:127182811:A_C	rs76785323	6	127182811	A	C	0.428821	346256	0.279933	0.03677	2.697e-14	0.252572	0.03442	2.171e-13	0.0101212	0.003585	0.004753	0.990737	55	296	6:127068983_127246737
PP	11:17372443:A_C	rs7928810	11	17372443	C	A	0.381537	346256	0.264193	0.03739	1.6e-12	0.272265	0.03506	8.176e-15	0.010442	0.003656	0.004289	0.99644	71	319	11:17066618_17421886
PP	12:4384844:G_T	rs76895963	12	4384844	T	G	0.979352	346256	0.882083	0.1408	3.759e-10	0.869325	0.1288	1.489e-11	0.0384972	0.01344	0.004166	0.819774	111	1	12:4384844_4384844
PP	19:15267142:A_AAAG	19:15267142_AAAG_A	19	15267142	A	AAAG	0.773629	346256	0.341658	0.04334	3.186e-15	0.3331	0.0402	1.169e-16	0.0119667	0.00417	0.004108	0.996588	48	133	19:15249796_15315506
PP	17:6473828:C_T	rs7226020	17	6473828	C	T	0.436709	346256	0.274655	0.0374	2.07e-13	0.280129	0.03496	1.12e-15	0.0105474	0.003651	0.003864	0.954	64	137	17:6467457_6554440
PP	11:107096777:A_G	rs4754196	11	107096777	G	A	0.482593	346256	0.272629	0.03631	6.021e-14	0.265241	0.03393	5.435e-15	0.0103684	0.003548	0.003472	0.997093	58	81	11:107053437_107321156
PP	20:10658882:C_G	rs6040076	20	10658882	G	C	0.493681	346256	0.446129	0.03655	2.9e-34	0.43091	0.03413	1.523e-36	0.0106164	0.003559	0.002855	0.981382	7	304	20:10456377_10706876
PP	19:41862756:C_CA	19:41862756_CA_C	19	41862756	CA	C	0.361348	346256	0.221958	0.03841	7.528e-09	0.214532	0.03588	2.251e-09	0.0111946	0.003749	0.002826	0.962866	155	11	19:41858921_41878425
PP	8:42324765:C_T	rs2978456	8	42324765	C	T	0.451386	346256	0.228458	0.03641	3.505e-10	0.24024	0.03405	1.732e-12	0.0106351	0.003556	0.002783	1	109	2	8:42324760_42324765
PP	4:100239319:C_T	rs1229984	4	100239319	C	T	0.976922	346256	0.976011	0.1209	6.877e-16	0.994785	0.1087	5.805e-20	0.0338413	0.01131	0.002775	1	44	1	4:100239319_100239319
PP	17:59485393:C_T	rs2240736	17	59485393	T	C	0.736061	346256	0.229307	0.0412	2.616e-08	0.236636	0.0383	6.439e-10	0.0120821	0.003984	0.002427	0.998849	170	12	17:59472123_59490235
PP	8:95268903:C_T	rs74900445	8	95268903	C	T	0.120173	346256	0.330167	0.05589	3.469e-09	0.35829	0.05237	7.849e-12	0.0166368	0.005463	0.002323	0.995423	145	23	8:95250558_95278307
PP	1:67055042:C_CA	1:67055042_CA_C	1	67055042	C	CA	0.151612	346256	0.283297	0.05164	4.118e-08	0.258899	0.04838	8.752e-08	0.0153464	0.005033	0.002297	0.959516	176	1	1:67055042_67055042
PP	10:75800924:A_AT	rs56303815	10	75800924	A	AT	0.531105	346256	0.300944	0.0365	1.648e-16	0.295428	0.03404	3.995e-18	0.0108573	0.00355	0.002223	0.990392	40	231	10:75404300_76479932
PP	4:148402737:C_T	rs6855875	4	148402737	T	C	0.182253	346256	0.276709	0.04715	4.386e-09	0.283313	0.0442	1.464e-10	0.0143712	0.004623	0.00188	0.989071	151	29	4:148364920_148414651
PP	9:127856566:A_G	rs72765275	9	127856566	G	A	0.134579	346256	0.378041	0.05311	1.095e-12	0.426228	0.0499	1.325e-17	0.0164199	0.005214	0.001638	0.997593	69	212	9:127818298_128008537
PP	2:26911745:C_T	rs1275985	2	26911745	C	T	0.381981	346256	0.276456	0.0374	1.438e-13	0.277733	0.03511	2.555e-15	0.011559	0.003656	0.001571	0.995227	62	25	2:26895947_26932796
PP	20:19465089:A_T	rs6035355	20	19465089	A	T	0.274969	346256	0.31729	0.0407	6.372e-15	0.336984	0.03815	1.02e-18	0.0126097	0.003978	0.001526	0.994587	51	38	20:19455985_19518571
PP	1:208098018:C_CT	rs755842719	1	208098018	C	CT	0.561654	346256	0.211332	0.03659	7.673e-09	0.194755	0.03411	1.137e-08	0.0113197	0.003556	0.001456	0.999596	157	16	1:207938378_208099332
PP	9:22124744:C_G	rs4977575	9	22124744	G	C	0.490111	346256	0.24324	0.03627	1.989e-11	0.266129	0.03389	4.09e-15	0.0113981	0.003543	0.001294	0.998413	87	65	9:22072264_22125503
PP	6:96902937:A_AT	6:96902937_AT_A	6	96902937	AT	A	0.222055	346256	0.271896	0.04449	9.911e-10	0.269703	0.04172	1.019e-10	0.0140008	0.004348	0.001281	0.95993	124	179	6:96854540_97066242
PP	17:45013271:C_T	rs17608766	17	45013271	C	T	0.147034	346256	0.555874	0.05118	1.781e-27	0.571427	0.04812	1.608e-32	0.0162302	0.00502	0.001223	1	11	748	17:42664098_47161454
PP	11:47362339:A_G	rs10769253	11	47362339	G	A	0.823846	346256	0.337241	0.0477	1.544e-12	0.331144	0.04439	8.71e-14	0.0153105	0.00462	0.0009209	0.99497	70	721	11:47118762_49033763
PP	11:10137951:C_CT	rs141531716	11	10137951	CT	C	0.0843702	346256	0.402723	0.06606	1.084e-09	0.388591	0.06223	4.243e-10	0.0213808	0.006429	0.0008814	0.973667	125	36	11:9945336_10352360
PP	6:169587103:A_G	rs1322639	6	169587103	A	G	0.779613	346256	0.381711	0.04384	3.13e-18	0.378059	0.0408	1.934e-20	0.014208	0.004265	0.0008639	0.995291	34	130	6:169560268_169662675
PP	20:62447386:A_G	rs114841850	20	62447386	A	G	0.763812	346256	0.258764	0.04285	1.557e-09	0.248836	0.03987	4.353e-10	0.0139003	0.004166	0.000847	0.99088	130	23	20:62418331_62712053
PP	2:216300482:A_T	rs1250259	2	216300482	T	A	0.264448	346256	0.400453	0.04128	2.973e-22	0.384798	0.03872	2.818e-23	0.0135764	0.004048	0.0007969	0.994772	24	26	2:216287093_216316487
PP	1:1576636:A_G	rs3765908	1	1576636	A	G	0.707984	346256	0.293478	0.0428	7.054e-12	0.300662	0.03985	4.523e-14	0.0139461	0.004153	0.0007856	0.87001	80	159	1:1193586_1879958
PP	5:122682154:G_T	rs2303719	5	122682154	T	G	0.291797	346256	0.311352	0.03993	6.32e-15	0.314542	0.03757	5.66e-17	0.0134355	0.003924	0.0006179	0.99831	50	244	5:122466345_122954140
PP	6:43270151:C_T	rs2270860	6	43270151	T	C	0.292392	346256	0.265485	0.03987	2.749e-11	0.268588	0.03726	5.648e-13	0.0133304	0.003882	0.000595	1	89	18	6:43260660_43354431
PP	8:76591880:A_C	rs1449544	8	76591880	A	C	0.547565	346256	0.241478	0.03647	3.556e-11	0.237121	0.03405	3.294e-12	0.012501	0.003543	0.0004179	0.996729	91	23	8:76591880_76963405
PP	10:104959188:G_T	rs11191607	10	104959188	G	T	0.923539	346256	0.676425	0.06819	3.395e-23	0.630471	0.06274	9.283e-24	0.0232131	0.006559	0.0004011	0.998236	22	468	10:104504564_105191396
PP	14:100141689:C_T	rs7158073	14	100141689	T	C	0.421258	346256	0.228111	0.03692	6.484e-10	0.224684	0.03452	7.573e-11	0.0133291	0.003609	0.0002214	0.98686	116	31	14:100111955_100239013
PP	15:62757722:A_G	rs17271730	15	62757722	A	G	0.643759	346256	0.210218	0.03799	3.138e-08	0.204647	0.0354	7.395e-09	0.0136748	0.003692	0.0002121	0.992133	171	1	15:62757722_62757722
PP	2:169763148:C_T	rs560887	2	169763148	C	T	0.701035	346256	0.242508	0.03957	8.888e-10	0.23776	0.03693	1.216e-10	0.0142813	0.003853	0.0002101	1	121	3	2:169753415_169763148
PP	19:46325483:C_T	rs35114617	19	46325483	T	C	0.646462	346256	0.214693	0.03792	1.5e-08	0.2139	0.03533	1.403e-09	0.0136743	0.003677	0.0001999	0.998186	165	25	19:46219145_46370381
PP	6:36648275:C_CAG	rs3176333	6	36648275	C	CAG	0.608072	346256	0.233573	0.03752	4.785e-10	0.213213	0.03506	1.196e-09	0.0136425	0.003654	0.000189	0.981692	114	7	6:36638636_36648816
PP	12:94677559:C_T	rs114697502	12	94677559	C	T	0.914403	346256	0.446772	0.06501	6.316e-12	0.459927	0.06013	2.032e-14	0.0235603	0.00627	0.0001714	0.992086	78	98	12:94655614_94882905
PP	11:45255926:C_T	rs3740781	11	45255926	T	C	0.742254	346256	0.251637	0.04172	1.63e-09	0.252543	0.0389	8.51e-11	0.0154378	0.00407	0.0001489	0.986603	133	2	11:45255926_45330686
PP	11:89224453:A_C	rs2289125	11	89224453	C	A	0.786544	346256	0.457677	0.04457	9.713e-25	0.443456	0.04144	1.013e-26	0.0166329	0.004348	0.0001306	0.987043	21	32	11:89182666_89344219
PP	17:62764047:C_T	rs2007530	17	62764047	C	T	0.826832	346256	0.279778	0.04809	5.966e-09	0.237496	0.04489	1.217e-07	0.0178966	0.004676	0.0001294	0.992332	154	42	17:62381714_62807622
PP	8:92192499:A_G	rs7822260	8	92192499	G	A	0.679587	346256	0.243545	0.03887	3.712e-10	0.235568	0.03619	7.548e-11	0.0145331	0.003769	0.0001155	0.998165	110	111	8:92129043_92315046
PP	10:30317073:A_G	rs9337951	10	30317073	A	G	0.344493	346256	0.328299	0.03907	4.336e-17	0.306567	0.03651	4.584e-17	0.0148616	0.003815	9.778e-05	0.956144	38	77	10:30287398_30335520
PP	14:94465789:C_T	rs8013933	14	94465789	T	C	0.683192	346256	0.219276	0.03919	2.207e-08	0.22501	0.03654	7.369e-10	0.0153513	0.00383	6.132e-05	0.988411	168	2	14:94465413_94465789
PP	15:80994288:A_G	rs2759301	15	80994288	A	G	0.449009	346256	0.235609	0.03649	1.068e-10	0.224426	0.03405	4.343e-11	0.0146566	0.003556	3.754e-05	0.995659	101	38	15:80987012_81052947
PP	1:56617947:G_T	rs10449752	1	56617947	G	T	0.377079	346256	0.261462	0.03754	3.274e-12	0.254003	0.03522	5.549e-13	0.015368	0.003676	2.902e-05	0.994897	75	69	1:56524552_56964310
PP	4:54801228:G_T	rs60991988	4	54801228	T	G	0.896011	346256	0.709232	0.05961	1.21e-32	0.707661	0.05528	1.6e-37	0.0244786	0.005733	1.959e-05	0.989605	8	79	4:54779713_55104604
PP	1:169090660:C_T	rs12731646	1	169090660	C	T	0.590715	346256	0.288166	0.03704	7.223e-15	0.272598	0.03455	3e-15	0.0156375	0.003602	1.418e-05	0.993554	52	283	1:169088388_169436603
PP	2:85491365:C_T	rs11689667	2	85491365	T	C	0.544312	346256	0.226054	0.03656	6.26e-10	0.234285	0.03419	7.219e-12	0.0154535	0.003553	1.368e-05	0.990457	115	25	2:85485915_85505920
PP	7:19049388:A_G	rs2107595	7	19049388	A	G	0.151592	346256	0.545482	0.05071	5.547e-27	0.543852	0.0478	5.472e-30	0.0220753	0.004998	1.003e-05	0.993028	12	30	7:19025263_19060333
PP	10:114801938:C_G	rs11196200	10	114801938	G	C	0.460642	346256	0.220126	0.03641	1.486e-09	0.203415	0.034	2.196e-09	0.015777	0.00355	8.797e-06	0.996204	129	62	10:114746580_114817527
PP	16:83045790:A_G	rs7500448	16	83045790	A	G	0.74636	346256	0.445235	0.04201	3.061e-26	0.442014	0.03907	1.14e-29	0.0181248	0.004077	8.776e-06	0.982981	16	144	16:82997740_83079014
PP	17:7571752:G_T	rs78378222	17	7571752	T	G	0.987335	346256	1.12418	0.1656	1.118e-11	1.17318	0.149	3.415e-15	0.0703589	0.01569	7.353e-06	0.958958	82	25	17:7454528_7880565
PP	2:56102744:A_G	rs11899888	2	56102744	A	G	0.841571	346256	0.36806	0.04997	1.755e-13	0.340602	0.04672	3.093e-13	0.0224614	0.004872	4.026e-06	0.988398	63	92	2:55991509_56201773
PP	19:2161443:A_G	rs8102624	19	2161443	A	G	0.0720059	346256	0.679182	0.07014	3.552e-22	0.681839	0.066	5.084e-25	0.0316785	0.006852	3.783e-06	0.998103	25	118	19:2103219_2250236
PP	7:92243672:A_G	rs42377	7	92243672	G	A	0.701781	346256	0.424859	0.03972	1.061e-26	0.436479	0.03696	3.453e-32	0.0192606	0.003864	6.191e-07	0.997634	15	259	7:91478070_92429310
PP	11:130273230:A_T	rs11222084	11	130273230	T	A	0.372266	346256	0.623948	0.03752	4.161e-62	0.603772	0.03512	3.099e-66	0.0184931	0.00365	4.044e-07	1	2	254	11:130257825_130500876
PP	1:9441949:A_C	rs9662255	1	9441949	C	A	0.574907	346256	0.245734	0.03679	2.386e-11	0.253489	0.03439	1.689e-13	0.0186537	0.003589	2.019e-07	0.993091	88	22	1:9434969_9443971
PP	17:60769803:A_G	rs3826537	17	60769803	G	A	0.427102	346256	0.29445	0.03667	9.827e-16	0.305235	0.03434	6.143e-19	0.0189945	0.003568	1.022e-07	0.997997	46	20	17:60636826_60771108
PP	11:117267884:A_G	rs573455	11	117267884	A	G	0.464626	346256	0.29625	0.03637	3.765e-16	0.305625	0.03399	2.458e-19	0.0208337	0.003541	4.006e-09	1	43	93	11:117201365_117291793
PP	6:27007687:C_T	rs35741362	6	27007687	C	T	0.141182	346256	0.442383	0.05201	1.799e-17	0.41559	0.04926	3.242e-17	0.0309135	0.005133	1.714e-09	0.999282	37	1242	6:25337476_27498581
PP	18:43097750:A_C	rs7236548	18	43097750	A	C	0.183112	346256	0.495436	0.04701	5.729e-26	0.478636	0.04425	2.869e-27	0.0298005	0.004615	1.069e-10	0.99012	17	140	18:43060588_43166617
PP	3:41865474:A_G	rs6768542	3	41865474	G	A	0.842224	346256	0.656813	0.04999	1.99e-39	0.661463	0.04624	2.07e-46	0.0347956	0.004824	5.45e-13	0.99096	5	945	3:41750260_42183563
PP	15:48716853:C_T	rs2015637	15	48716853	T	C	0.900813	346256	0.552626	0.06059	7.419e-20	0.53914	0.0562	8.496e-22	0.0430565	0.005869	2.189e-13	0.997205	30	80	15:48691494_49073916
PP	7:46010100:C_G	rs10260816	7	46010100	C	G	0.561189	346256	0.473058	0.03668	4.708e-38	0.494836	0.03414	1.344e-47	0.0276805	0.003563	7.886e-15	0.997585	6	272	7:45954692_46314059
PP	7:106414069:G_T	rs2392929	7	106414069	G	T	0.198135	346256	0.966911	0.04545	2.059e-100	0.928554	0.0429	6.81e-104	0.0467659	0.004474	1.417e-25	1	1	76	7:106382731_106597851
SBP	7:106414069:G_T	rs2392929	7	106414069	G	T	0.198135	346256	0.909489	0.06673	2.716e-42	0.862127	0.06415	3.566e-41	0.035069	0.00648	6.244e-08	1	2	19	7:106405642_106437611
SBP	15:81010249:A_G	rs2062316	15	81010249	G	A	0.445284	346256	0.45094	0.05363	4.159e-17	0.445022	0.05132	4.25e-18	0.0210177	0.005177	4.913e-05	0.996254	34	58	15:80987012_81077104
SBP	1:249191706:A_G	rs4335411	1	249191706	A	G	0.761625	346256	0.391653	0.0667	4.306e-09	0.406402	0.06359	1.653e-10	0.0253152	0.006404	7.724e-05	0.880786	136	1	1:249191706_249191706
SBP	17:59485393:C_T	rs2240736	17	59485393	T	C	0.736061	346256	0.394898	0.06052	6.819e-11	0.404019	0.05774	2.605e-12	0.0212142	0.005803	0.0002563	0.998849	89	32	17:59468942_59490235
SBP	1:56617947:G_T	rs10449752	1	56617947	G	T	0.377079	346256	0.341798	0.05516	5.769e-10	0.332512	0.05303	3.618e-10	0.0183951	0.005348	0.0005825	0.994897	107	47	1:56556038_56638390
SBP	7:2529623:C_T	rs10282122	7	2529623	T	C	0.665808	346256	-0.370087	0.05657	6.062e-11	-0.343791	0.05408	2.055e-10	0.0183909	0.005449	0.0007373	0.995314	87	32	7:2495724_2534901
SBP	19:17222584:A_G	rs1077795	19	17222584	A	G	0.736242	346256	0.37678	0.06055	4.884e-10	0.348252	0.05773	1.613e-09	0.0185724	0.005825	0.001432	0.993641	106	26	19:17202046_17228731
SBP	7:27243221:C_T	rs2023843	7	27243221	T	C	0.925809	346256	1.00533	0.1017	4.811e-23	0.99137	0.09564	3.542e-25	0.0304474	0.009683	0.001664	0.998495	19	78	7:27207501_27566315
SBP	5:114430610:A_G	rs2974609	5	114430610	G	A	0.49777	346256	0.327983	0.0534	8.128e-10	0.320579	0.05118	3.747e-10	0.0160558	0.005156	0.001847	0.996502	112	163	5:114310527_114445023
SBP	13:115004524:A_AT	13:115004524_AT_A	13	115004524	A	AT	0.231937	346256	0.352994	0.06319	2.319e-08	0.383153	0.06056	2.51e-10	0.0187905	0.006098	0.002062	0.993509	168	38	13:114998076_115047464
SBP	7:92243719:C_T	rs42038	7	92243719	C	T	0.701591	346256	0.414326	0.05831	1.195e-12	0.428235	0.05553	1.24e-14	0.0167244	0.005604	0.002842	0.997733	61	54	7:91537032_92286918
SBP	6:127182811:A_C	rs76785323	6	127182811	A	C	0.428821	346256	0.617036	0.054	3.046e-30	0.582855	0.05173	1.893e-29	0.0150791	0.005211	0.003808	0.990737	10	405	6:126845380_127331951
SBP	2:86427821:A_G	rs2059352	2	86427821	G	A	0.655895	346256	0.318111	0.05615	1.468e-08	0.299368	0.05371	2.487e-08	0.0156578	0.005418	0.003856	0.998246	158	3	2:86400824_86438146
SBP	16:53800954:C_T	rs1421085	16	53800954	T	C	0.597432	346256	-0.352498	0.05429	8.387e-11	-0.339347	0.05187	6.042e-11	0.0150764	0.005238	0.003998	1	90	110	16:53797908_53845487
SBP	1:113046879:A_C	rs3790604	1	113046879	A	C	0.0734417	346256	0.83948	0.1026	2.749e-16	0.803702	0.0994	6.209e-16	0.0280503	0.01004	0.005218	0.993797	36	165	1:112996902_113247713
SBP	11:1887216:C_T	rs612652	11	1887216	C	T	0.583076	346256	0.597877	0.05428	3.215e-28	0.583802	0.05182	1.927e-29	0.0143333	0.005225	0.006088	0.990908	12	143	11:1873232_2024451
SBP	17:7185092:A_G	rs5418	17	7185092	A	G	0.572536	346256	0.331317	0.05385	7.608e-10	0.355533	0.0515	5.086e-12	0.0141368	0.005195	0.006502	0.995506	110	30	17:7133162_7523728
SBP	11:17403639:C_T	rs1557765	11	17403639	T	C	0.377241	346256	0.321337	0.05504	5.287e-09	0.331716	0.05283	3.415e-10	0.0144198	0.005313	0.006652	0.998015	141	24	11:17351683_17418477
SBP	18:43097750:A_C	rs7236548	18	43097750	A	C	0.183112	346256	0.419144	0.06905	1.278e-09	0.398193	0.06632	1.927e-09	0.0178867	0.006682	0.007429	0.99012	116	11	18:43092068_43099143
SBP	10:102552752:G_T	rs10883543	10	102552752	G	T	0.111599	346256	-0.634193	0.08501	8.61e-14	-0.644361	0.08085	1.591e-15	0.0206157	0.008172	0.01165	0.98974	47	25	10:102532294_102621232
SBP	10:60374898:A_C	rs2393455	10	60374898	A	C	0.579326	346256	0.297851	0.0544	4.375e-08	0.290309	0.05202	2.392e-08	0.0131969	0.005242	0.01182	0.985529	182	2	10:60365755_60374898
SBP	7:45959917:A_G	rs2854747	7	45959917	G	A	0.413567	346256	0.302353	0.05425	2.504e-08	0.327237	0.05197	3.042e-10	0.0128941	0.005236	0.0138	0.997905	169	4	7:45955029_46006323
SBP	15:75062397:C_T	rs11072508	15	75062397	T	C	0.672428	346256	-0.48029	0.0569	3.139e-17	-0.489403	0.05452	2.776e-19	0.0135944	0.005527	0.01391	0.991691	33	173	15:74711769_75276934
SBP	3:27562988:C_T	rs2643826	3	27562988	T	C	0.451892	346256	0.467694	0.0537	3.061e-18	0.469028	0.05149	8.261e-20	0.0125733	0.005191	0.01544	0.99417	27	183	3:27118591_27600500
SBP	3:53558012:A_G	rs3821843	3	53558012	A	G	0.678572	346256	0.386444	0.05794	2.555e-11	0.405681	0.05519	1.969e-13	0.0131461	0.005594	0.01878	0.966768	83	6	3:53553923_53857055
SBP	4:81181072:A_T	rs10857147	4	81181072	A	T	0.707987	346256	-0.907584	0.05882	1.018e-53	-0.887815	0.05608	1.903e-56	0.0132116	0.005668	0.01977	0.99136	1	72	4:81102277_81207963
SBP	2:43752382:C_T	rs6708660	2	43752382	T	C	0.595421	346256	0.31878	0.0545	4.945e-09	0.319086	0.05203	8.616e-10	0.0118369	0.005231	0.02364	0.992119	138	18	2:43576997_43766110
SBP	4:54801228:G_T	rs60991988	4	54801228	T	G	0.896011	346256	0.484459	0.0876	3.195e-08	0.482123	0.08347	7.642e-09	0.0184352	0.008367	0.02757	0.989605	176	3	4:54799245_54801228
SBP	12:115555867:A_G	rs35429	12	115555867	A	G	0.617317	346256	0.48443	0.05487	1.052e-18	0.483654	0.05238	2.615e-20	0.0115487	0.005288	0.02897	0.993947	26	76	12:115524805_115936753
SBP	2:26919089:C_T	rs1275982	2	26919089	C	T	0.383201	346256	0.600401	0.05488	7.447e-28	0.603447	0.05272	2.48e-30	0.0110425	0.005306	0.03742	0.996672	13	32	2:26895947_26932887
SBP	11:10272552:C_T	rs7941511	11	10272552	T	C	0.183326	346256	0.616035	0.06886	3.67e-19	0.606184	0.0658	3.199e-20	0.013725	0.006602	0.03761	0.999099	24	406	11:9750757_10370675
SBP	11:112950782:C_T	rs1245114	11	112950782	T	C	0.581287	346256	0.300556	0.05404	2.676e-08	0.290294	0.05157	1.808e-08	0.0107356	0.005196	0.03883	0.997772	171	4	11:112950782_112960099
SBP	17:45013271:C_T	rs17608766	17	45013271	C	T	0.147034	346256	0.691652	0.07519	3.607e-20	0.710946	0.07183	4.262e-23	0.0148145	0.007243	0.04082	1	20	380	17:44186478_46826136
SBP	11:47361785:C_CACAG	rs767864797	11	47361785	CACAG	C	0.823489	346256	0.641987	0.07006	5.059e-20	0.635314	0.06684	2.01e-21	0.0133759	0.006737	0.0471	0.994203	21	2603	11:46331362_51581631
SBP	4:111390816:A_G	rs6533521	4	111390816	A	G	0.200809	346256	0.429284	0.06666	1.192e-10	0.426397	0.06382	2.364e-11	0.0125256	0.006438	0.05171	0.99348	93	55	4:111334730_111431444
SBP	4:144087792:C_T	rs10049774	4	144087792	C	T	0.400907	346256	0.365832	0.05441	1.768e-11	0.354944	0.05216	1.007e-11	0.0101832	0.005248	0.05235	0.997857	79	292	4:143810677_144196647
SBP	4:106910958:C_T	rs56388530	4	106910958	C	T	0.240675	346256	-0.371861	0.06232	2.419e-09	-0.384085	0.05965	1.205e-10	0.0115548	0.005981	0.05338	0.998239	125	2	4:106910958_106911742
SBP	9:136522274:C_T	rs6271	9	136522274	T	C	0.0738861	346256	-0.726632	0.1016	8.699e-13	-0.659398	0.09732	1.242e-11	0.0184844	0.009742	0.05778	1	58	3	9:136501756_136535677
SBP	15:41460307:G_GGCT	rs199887978	15	41460307	G	GGCT	0.523422	346256	-0.371808	0.05359	3.976e-12	-0.375168	0.05126	2.51e-13	0.00959682	0.005183	0.06406	0.988372	68	220	15:41251512_41564393
SBP	9:113155247:G_T	rs10817007	9	113155247	G	T	0.129171	346256	0.47954	0.07948	1.604e-09	0.512155	0.07582	1.429e-11	0.0134494	0.007675	0.0797	0.997516	119	5	9:113153329_113249071
SBP	12:50559224:G_GA	12:50559224_GA_G	12	50559224	GA	G	0.626983	346256	-0.326679	0.05519	3.237e-09	-0.33147	0.05274	3.277e-10	0.00918827	0.005305	0.08325	0.994653	128	80	12:50503082_51204177
SBP	8:143992864:A_C	rs3802230	8	143992864	C	A	0.461354	346256	0.307344	0.05347	9.026e-09	0.325796	0.05106	1.771e-10	0.00871224	0.00515	0.09069	0.99825	152	6	8:143990763_144059713
SBP	17:47488823:G_T	rs55714120	17	47488823	G	T	0.661858	346256	-0.332809	0.05653	3.918e-09	-0.322604	0.05417	2.591e-09	0.0090938	0.005448	0.09507	0.993259	133	10	17:47482953_47498802
SBP	10:106520975:A_C	rs181200083	10	106520975	C	A	0.00945629	346256	1.83717	0.2832	8.761e-11	1.875	0.2778	1.474e-11	0.0469235	0.02818	0.09591	0.94258	91	3	10:106399140_106805351
SBP	6:97039757:C_T	rs2971608	6	97039757	C	T	0.220512	346256	0.421161	0.06451	6.628e-11	0.418061	0.06166	1.205e-11	0.0101258	0.006222	0.1036	0.993175	88	203	6:96841762_97067047
SBP	16:4918326:G_T	rs10500326	16	4918326	G	T	0.764814	346256	0.38514	0.0628	8.62e-10	0.372311	0.05988	5.034e-10	0.0097259	0.006047	0.1077	0.996379	113	35	16:4905127_4952598
SBP	11:58413910:C_T	rs1938598	11	58413910	T	C	0.758316	346256	0.342875	0.06237	3.855e-08	0.370754	0.05944	4.433e-10	0.00961511	0.005976	0.1077	0.997204	181	5	11:58296806_58413910
SBP	4:148419040:A_G	rs13143677	4	148419040	A	G	0.292181	346256	0.331964	0.05875	1.602e-08	0.323848	0.05631	8.839e-09	0.00909325	0.005685	0.1097	0.992402	160	13	4:148408053_148426174
SBP	3:14891798:C_T	rs1687318	3	14891798	T	C	0.269223	346256	0.371462	0.06013	6.522e-10	0.35566	0.05752	6.266e-10	0.00928427	0.005808	0.1099	0.99854	108	80	3:14878830_14958126
SBP	5:127857493:A_G	rs17677603	5	127857493	G	A	0.394067	346256	0.401746	0.05483	2.341e-13	0.393395	0.05248	6.576e-14	0.0083946	0.00529	0.1125	0.988678	50	90	5:127711287_128016163
SBP	12:8836931:A_G	rs11046766	12	8836931	A	G	0.683274	346256	0.321994	0.05732	1.942e-08	0.273576	0.05481	6.005e-07	0.00876401	0.005523	0.1125	0.994884	165	7	12:8828383_8837407
SBP	4:38387075:G_T	rs2291433	4	38387075	T	G	0.460016	346256	0.355759	0.05342	2.746e-11	0.361511	0.05118	1.627e-12	0.00816241	0.005165	0.114	0.997895	84	76	4:38330530_38406510
SBP	1:10798489:C_G	rs34071855	1	10798489	G	C	0.341173	346256	0.507647	0.05653	2.717e-19	0.509958	0.05422	5.149e-21	0.00861348	0.005486	0.1164	0.986847	23	24	1:10764465_10802977
SBP	2:37559355:A_C	rs6734118	2	37559355	C	A	0.783144	346256	0.430364	0.06483	3.166e-11	0.406986	0.06198	5.154e-11	0.00949349	0.006269	0.1299	0.996649	85	42	2:37408711_37559743
SBP	16:80839588:A_ATC	rs776777733	16	80839588	ATC	A	0.930105	346256	0.617593	0.1047	3.649e-09	0.58396	0.1003	5.857e-09	0.0150856	0.01005	0.1333	0.994384	132	17	16:80830813_80865237
SBP	4:48596195:T_TTATAAG	rs765338606	4	48596195	TTATAAG	T	0.533366	346256	0.30168	0.05331	1.526e-08	0.278391	0.05104	4.927e-08	0.00765582	0.005155	0.1375	0.998333	159	72	4:48483416_48808989
SBP	10:28245420:A_G	rs11596400	10	28245420	G	A	0.456551	346256	0.339657	0.0534	2.002e-10	0.333519	0.0511	6.749e-11	0.00753887	0.00514	0.1424	1	99	87	10:27992448_28256470
SBP	7:75095477:T_TA	7:75095477_TA_T	7	75095477	TA	T	0.429318	346256	-0.348168	0.05468	1.925e-10	-0.351371	0.05232	1.875e-11	0.00752526	0.005269	0.1532	0.96999	98	43	7:75044830_75168900
SBP	11:130280667:A_G	rs4936098	11	130280667	A	G	0.377699	346256	0.451136	0.05539	3.812e-16	0.436134	0.05306	2.031e-16	0.00755221	0.005333	0.1567	0.983431	37	38	11:130258023_130297957
SBP	7:151415746:G_GT	7:151415746_GT_G	7	151415746	G	GT	0.307207	346256	0.399957	0.05799	5.296e-12	0.404643	0.05539	2.754e-13	0.00789898	0.005589	0.1576	0.987878	70	22	7:151402412_151415746
SBP	6:43349795:A_G	rs7764523	6	43349795	A	G	0.319564	346256	0.404441	0.05716	1.491e-12	0.414462	0.05477	3.822e-14	0.00770546	0.005517	0.1625	0.999052	63	53	6:43260660_43364494
SBP	2:164954174:A_T	rs268263	2	164954174	T	A	0.24651	346256	-0.646544	0.06241	3.79e-25	-0.64936	0.05956	1.113e-27	0.00835924	0.005987	0.1626	0.984119	18	343	2:164699934_165183257
SBP	11:54823619:C_CA	11:54823619_CA_C	11	54823619	CA	C	0.866069	346256	0.505396	0.0783	1.085e-10	0.539035	0.07466	5.209e-13	0.0105083	0.007535	0.1631	0.998553	92	567	11:54700697_56463468
SBP	5:173281013:C_CT	5:173281013_CT_C	5	173281013	CT	C	0.691718	346256	0.347734	0.05803	2.065e-09	0.343772	0.05548	5.797e-10	0.00776154	0.005596	0.1655	0.98765	121	81	5:173271810_173392398
SBP	9:127900996:C_T	rs72765298	9	127900996	C	T	0.129087	346256	0.448762	0.07973	1.819e-08	0.480548	0.07654	3.418e-10	0.0106749	0.007744	0.168	0.991094	163	1	9:127900996_127900996
SBP	16:24822320:C_CAG	16:24822320_CAG_C	16	24822320	CAG	C	0.803579	346256	0.484375	0.06713	5.376e-13	0.495878	0.06392	8.668e-15	0.00874132	0.006437	0.1744	0.995273	56	103	16:24698903_24879963
SBP	2:216300482:A_T	rs1250259	2	216300482	T	A	0.264448	346256	0.441355	0.06066	3.429e-13	0.421908	0.0581	3.834e-13	0.00755135	0.005873	0.1985	0.994772	51	16	2:216287093_216306635
SBP	15:63408320:A_G	rs4775623	15	63408320	A	G	0.516802	346256	-0.299879	0.05336	1.907e-08	-0.280729	0.05111	3.954e-08	0.0065749	0.005147	0.2014	0.993836	164	12	15:63408179_63447110
SBP	19:11526765:G_T	rs167479	19	11526765	T	G	0.470203	346256	-0.659958	0.05331	3.38e-35	-0.633858	0.05097	1.685e-35	0.00650578	0.005136	0.2053	1	6	3	19:11441374_11526765
SBP	19:10332988:C_T	rs10409243	19	10332988	C	T	0.397302	346256	0.345605	0.05509	3.529e-10	0.319146	0.05288	1.592e-09	0.00673894	0.005327	0.2059	0.972936	103	2	19:10332988_10334663
SBP	11:107096777:A_G	rs4754196	11	107096777	G	A	0.482593	346256	0.454051	0.05336	1.752e-17	0.444873	0.05099	2.659e-18	0.00647018	0.005149	0.2089	0.997093	32	102	11:107053437_107344724
SBP	12:54443741:A_AAAC	rs869073048	12	54443741	AAAC	A	0.708523	346256	0.419828	0.05922	1.352e-12	0.402808	0.05653	1.04e-12	0.00701639	0.0057	0.2183	0.979454	62	32	12:54418857_54445218
SBP	2:175054603:A_AAAC	2:175054603_AAAC_A	2	175054603	A	AAAC	0.410047	346256	0.308943	0.05469	1.614e-08	0.31207	0.05229	2.393e-09	0.00639596	0.005267	0.2246	0.984042	161	15	2:174935806_175054603
SBP	12:111865049:C_G	rs7310615	12	111865049	G	C	0.518853	346256	-0.564976	0.05366	6.325e-26	-0.542366	0.05136	4.574e-26	0.00619713	0.005186	0.2321	0.986112	16	388	12:111495518_113019409
SBP	1:6703337:A_AT	1:6703337_AT_A	1	6703337	A	AT	0.425581	346256	-0.321684	0.05584	8.358e-09	-0.315117	0.05345	3.738e-09	0.0064108	0.005381	0.2335	0.935615	149	15	1:6677064_6703337
SBP	20:42755393:A_G	rs7270523	20	42755393	G	A	0.877258	346256	-0.472567	0.08138	6.363e-09	-0.440281	0.07772	1.473e-08	0.00930681	0.007842	0.2353	0.993217	147	19	20:42754240_42810195
SBP	2:651382:C_T	rs2867115	2	651382	C	T	0.117223	346256	-0.562984	0.09206	9.615e-10	-0.511638	0.08739	4.789e-09	0.0103578	0.008776	0.2379	0.811313	115	141	2:613046_653874
SBP	12:90013089:C_T	rs2681492	12	90013089	T	C	0.829664	346256	0.868351	0.07094	1.878e-34	0.849789	0.06743	2.063e-36	0.00783447	0.006807	0.2497	1	7	143	12:89801622_90436571
SBP	12:49399132:C_G	rs1126930	12	49399132	C	G	0.0361813	346256	0.831388	0.1428	5.797e-09	0.853893	0.1387	7.419e-10	0.0160642	0.01402	0.252	1	142	4	12:49305787_49399132
SBP	1:115829178:C_T	rs11466111	1	115829178	C	T	0.982351	346256	-1.35496	0.2022	2.051e-11	-1.385	0.1951	1.251e-12	0.0225503	0.01972	0.2527	1	80	51	1:115755615_115898681
SBP	1:156074845:C_T	rs6661281	1	156074845	T	C	0.588775	346256	0.31687	0.05424	5.143e-09	0.301204	0.05171	5.708e-09	0.00595849	0.005229	0.2545	0.995157	139	5	1:156045662_156079083
SBP	10:122988575:A_G	rs72830615	10	122988575	A	G	0.589385	346256	0.298895	0.05423	3.55e-08	0.274547	0.05179	1.15e-07	0.00593015	0.005208	0.2548	0.996649	177	1	10:122988575_122988575
SBP	20:10967214:G_T	rs6108787	20	10967214	G	T	0.477161	346256	0.455253	0.05337	1.466e-17	0.439602	0.05107	7.425e-18	0.00587011	0.005157	0.255	0.998839	31	118	20:10658882_10996555
SBP	4:103188709:C_T	rs13107325	4	103188709	C	T	0.92505	346256	0.5874	0.1013	6.748e-09	0.691084	0.09575	5.28e-13	0.0107934	0.009651	0.2634	1	148	1	4:103188709_103188709
SBP	3:124598526:A_G	rs10804564	3	124598526	A	G	0.592952	346256	0.370544	0.05434	9.202e-12	0.363456	0.05188	2.468e-12	0.00584079	0.005235	0.2645	0.997959	74	53	3:124550364_124643562
SBP	20:8616588:A_G	rs6039211	20	8616588	A	G	0.638245	346256	0.363757	0.05545	5.367e-11	0.362901	0.05298	7.426e-12	0.00574882	0.005365	0.284	0.997686	86	10	20:8610255_8635551
SBP	8:64632662:A_AT	rs35341564	8	64632662	AT	A	0.504167	346256	0.349511	0.05591	4.062e-10	0.316689	0.05353	3.295e-09	0.00578428	0.005401	0.2842	0.906251	104	4	8:64614436_64685833
SBP	8:120362558:C_T	rs2470019	8	120362558	T	C	0.162448	346256	0.54473	0.07521	4.386e-13	0.500132	0.07242	4.974e-12	0.00778076	0.007276	0.2849	0.920602	54	248	8:120351800_120476552
SBP	6:159693220:C_T	rs434578	6	159693220	C	T	0.140582	346256	0.439406	0.07664	9.857e-09	0.450157	0.07349	9.056e-10	0.00782305	0.007389	0.2897	0.999765	153	26	6:159691657_159724297
SBP	19:2177625:G_T	rs55678414	19	2177625	G	T	0.0577066	346256	0.692084	0.1143	1.416e-09	0.688322	0.1102	4.16e-10	0.0117197	0.0111	0.2912	0.995822	117	6	19:2129866_2236637
SBP	19:45745607:C_T	rs74444983	19	45745607	T	C	0.740364	346256	-0.343481	0.061	1.793e-08	-0.357985	0.05822	7.814e-10	0.00612007	0.005878	0.2978	0.992161	162	13	19:45741333_45748362
SBP	16:75308440:T_TCAGCCTCCTGAG	rs781589080	16	75308440	T	TCAGCCTCCTGAG	0.533842	346256	0.383529	0.05388	1.09e-12	0.393046	0.05162	2.656e-14	0.00539775	0.005208	0.3	0.980586	60	383	16:75304497_75516739
SBP	15:91418394:C_T	rs8027450	15	91418394	C	T	0.675929	346256	-0.663047	0.05704	3.113e-31	-0.641859	0.05471	8.803e-32	0.00569636	0.005539	0.3038	0.992016	9	67	15:91391133_91443059
SBP	16:60664454:C_CACATTTCTTTATTA	rs757610079	16	60664454	C	CACATTTCTTTATTA	0.682051	346256	0.329702	0.05783	1.187e-08	0.32894	0.05524	2.606e-09	0.00570328	0.005578	0.3066	0.975455	156	1	16:60664454_60664454
SBP	7:40427617:C_T	rs10234636	7	40427617	C	T	0.894411	346256	0.532455	0.08685	8.753e-10	0.533165	0.08262	1.096e-10	0.00835111	0.008357	0.3177	0.995258	114	51	7:40394497_40477363
SBP	16:72459517:A_G	rs17608557	16	72459517	A	G	0.107885	346256	0.478201	0.0864	3.122e-08	0.456399	0.08305	3.892e-08	0.00827729	0.008352	0.3217	0.987545	175	2	16:72459517_72629056
SBP	1:184556539:C_G	rs1969684	1	184556539	G	C	0.411595	346256	0.312142	0.05429	8.965e-09	0.294649	0.05215	1.602e-08	0.0050871	0.005273	0.3346	0.994253	151	4	1:184556539_184560502
SBP	18:773092:C_T	rs7232858	18	773092	C	T	0.183604	346256	-0.387841	0.06909	1.979e-08	-0.396234	0.06599	1.918e-09	0.00632607	0.006666	0.3426	0.988062	167	6	18:771047_786569
SBP	19:50139932:C_T	rs61760904	19	50139932	T	C	0.0077255	346256	1.70713	0.304	1.96e-08	1.66635	0.2922	1.18e-08	0.028085	0.02967	0.3438	1	166	2	19:50139932_50145900
SBP	4:156424016:A_AT	rs141454330	4	156424016	AT	A	0.689492	346256	-0.474733	0.05797	2.639e-16	-0.459275	0.05555	1.371e-16	0.00530601	0.005624	0.3454	0.986939	35	183	4:156388640_156683485
SBP	1:42383878:A_AC	1:42383878_AC_A	1	42383878	A	AC	0.535871	346256	-0.316659	0.05399	4.49e-09	-0.329398	0.05172	1.904e-10	0.00488857	0.005218	0.3489	0.983153	137	42	1:42374344_42507013
SBP	19:7257990:C_G	rs12978472	19	7257990	C	G	0.870589	346256	0.930993	0.07987	2.132e-31	0.966215	0.07568	2.485e-37	0.00711379	0.007662	0.3531	0.982433	8	42	19:7220414_7280152
SBP	16:2086421:C_T	rs139491786	16	2086421	C	T	0.993126	346256	2.33033	0.3225	4.957e-13	2.29735	0.3053	5.248e-14	0.0276865	0.03051	0.3642	1	55	7	16:2086421_2157079
SBP	10:18727959:C_G	rs12258967	10	18727959	G	C	0.298063	346256	-0.613903	0.05834	6.806e-26	-0.615936	0.0558	2.491e-28	0.00508836	0.005616	0.3649	1	17	178	10:18418804_18787821
SBP	3:133935636:C_CAAAAAAA	rs566608155	3	133935636	CAAAAAAA	C	0.520392	346256	0.316602	0.05445	6.08e-09	0.323329	0.05207	5.332e-10	0.00474295	0.00526	0.3672	0.959132	146	21	3:133882270_133966291
SBP	15:40321351:A_C	rs3736290	15	40321351	C	A	0.470397	346256	-0.319911	0.05362	2.42e-09	-0.305264	0.05126	2.604e-09	0.00457626	0.005173	0.3763	0.988339	126	4	15:40316901_40321351
SBP	21:44829595:C_T	rs137923903	21	44829595	C	T	0.986277	346256	1.59966	0.2326	6.112e-12	1.49484	0.2181	7.123e-12	0.0196072	0.02217	0.3765	0.967454	72	1	21:44829595_44829595
SBP	4:17877487:A_G	rs13131350	4	17877487	A	G	0.86356	346256	-0.450982	0.07751	5.94e-09	-0.456958	0.07435	7.956e-10	0.00654232	0.007498	0.3829	0.999057	144	36	4:17851945_18034463
SBP	20:62470872:C_T	rs4809370	20	62470872	C	T	0.607924	346256	0.348113	0.05426	1.397e-10	0.350584	0.05193	1.462e-11	0.00456467	0.005234	0.3831	1	96	31	20:62418331_62712053
SBP	2:191589082:C_T	rs6744420	2	191589082	C	T	0.695772	346256	0.337418	0.05798	5.906e-09	0.338692	0.05547	1.024e-09	0.00481882	0.005614	0.3907	0.996727	143	30	2:191532789_191690705
SBP	1:153662423:A_G	rs35479618	1	153662423	G	A	0.982462	346256	-1.38062	0.2031	1.063e-11	-1.42608	0.1953	2.798e-13	0.0169387	0.01975	0.3911	1	75	2	1:153606479_153662423
SBP	10:64564934:C_G	rs10995311	10	64564934	G	C	0.445778	346256	-0.373963	0.05387	3.851e-12	-0.388249	0.05154	4.978e-14	0.00440064	0.005188	0.3963	0.990582	67	12	10:64533904_64564934
SBP	3:11545719:C_T	rs2443708	3	11545719	T	C	0.314294	346256	-0.396941	0.05756	5.346e-12	-0.385484	0.05506	2.529e-12	0.00467964	0.005518	0.3964	0.993115	71	305	3:11248656_11597087
SBP	11:16353198:T_TA	11:16353198_TA_T	11	16353198	T	TA	0.197037	346256	0.483344	0.06746	7.775e-13	0.479718	0.06444	9.74e-14	0.00544915	0.006515	0.403	0.983912	57	125	11:16255448_16373664
SBP	7:1195692:A_G	rs73033340	7	1195692	A	G	0.968698	346256	0.961098	0.153	3.333e-10	0.975378	0.1446	1.529e-11	0.012082	0.01458	0.4073	1	102	6	7:1030532_1195692
SBP	6:26091336:C_T	rs2071303	6	26091336	T	C	0.655825	346256	-0.430792	0.05609	1.579e-14	-0.442539	0.05363	1.554e-16	0.00447485	0.005405	0.4078	1	44	151	6:25784227_26140100
SBP	1:89146660:C_CT	rs200641754	1	89146660	CT	C	0.39011	346256	0.403664	0.05501	2.158e-13	0.405475	0.05262	1.295e-14	0.00438651	0.005311	0.4089	0.987298	49	180	1:89119253_89444359
SBP	15:69682916:A_G	rs117539635	15	69682916	G	A	0.0254626	346256	-1.08565	0.17	1.703e-10	-1.10767	0.1616	7.215e-12	0.0134183	0.01639	0.413	0.986474	97	5	15:69472340_69707451
SBP	19:4953351:G_T	rs1982468	19	4953351	G	T	0.360777	346256	-0.330831	0.05585	3.152e-09	-0.335839	0.05337	3.114e-10	0.00440237	0.005383	0.4134	0.986025	127	20	19:4920414_4969199
SBP	20:47418686:A_G	rs6090908	20	47418686	A	G	0.148679	346256	-0.471374	0.07491	3.123e-10	-0.457629	0.07183	1.883e-10	0.00582729	0.007208	0.4188	0.996084	101	17	20:47409390_47823441
SBP	12:20373541:A_G	rs73075659	12	20373541	G	A	0.346721	346256	-0.433576	0.05626	1.285e-14	-0.426005	0.05374	2.23e-15	0.00435056	0.005401	0.4206	0.984839	42	25	12:20278266_20380250
SBP	7:130973495:C_T	rs35680304	7	130973495	C	T	0.398954	346256	-0.379811	0.05453	3.294e-12	-0.377329	0.05203	4.087e-13	0.00407782	0.005244	0.4368	0.994407	65	85	7:130963559_131191691
SBP	8:38130025:A_G	rs1906672	8	38130025	A	G	0.237127	346256	0.344924	0.06266	3.694e-08	0.342024	0.05996	1.169e-08	0.00471663	0.006069	0.4371	0.997396	179	1	8:38130025_38130025
SBP	4:100239319:C_T	rs1229984	4	100239319	C	T	0.976922	346256	1.29174	0.1777	3.59e-13	1.31907	0.1648	1.196e-15	0.0126841	0.01644	0.4405	1	53	1	4:100239319_100239319
SBP	17:1958609:C_T	rs4480845	17	1958609	T	C	0.359793	346256	0.444016	0.05592	2.027e-15	0.449357	0.05349	4.426e-17	0.00414391	0.005399	0.4427	0.986934	39	132	17:1927141_2208874
SBP	5:157824481:A_G	rs7701003	5	157824481	A	G	0.631396	346256	0.471204	0.05519	1.368e-17	0.479386	0.05258	7.666e-20	0.00383855	0.005298	0.4687	0.999926	30	455	5:157456997_158446223
SBP	4:86731385:C_G	rs17011002	4	86731385	G	C	0.140373	346256	0.529209	0.07706	6.528e-12	0.53191	0.07386	5.966e-13	0.00538598	0.007469	0.4708	0.989912	73	35	4:86701617_86760684
SBP	1:8503242:A_G	rs301818	1	8503242	A	G	0.346057	346256	0.333453	0.05634	3.247e-09	0.32636	0.05393	1.431e-09	0.00382074	0.005433	0.4819	0.98995	129	40	1:8411211_8503242
SBP	11:100610546:C_T	rs604723	11	100610546	C	T	0.724207	346256	0.782331	0.06007	9.005e-39	0.802128	0.05734	1.821e-44	0.00395988	0.005768	0.4924	0.986414	4	298	11:100421331_100720108
SBP	2:19765225:A_G	rs4666493	2	19765225	A	G	0.42199	346256	0.366189	0.05422	1.44e-11	0.369531	0.05203	1.23e-12	0.00352562	0.005254	0.5022	0.995355	77	40	2:19709049_19765225
SBP	13:22314146:C_T	rs9506725	13	22314146	T	C	0.629458	346256	0.354219	0.0552	1.388e-10	0.374648	0.05268	1.143e-12	0.00351173	0.005318	0.509	1	95	22	13:22294062_22319209
SBP	17:1357751:C_T	rs10852858	17	1357751	T	C	0.439205	346256	0.372454	0.05375	4.223e-12	0.348978	0.05144	1.168e-11	0.00296347	0.005176	0.567	0.999185	69	55	17:1309494_1372839
SBP	20:31222769:A_G	rs6141766	20	31222769	G	A	0.150555	346256	0.414908	0.0747	2.793e-08	0.424744	0.07145	2.767e-09	0.00408433	0.007253	0.5734	0.991356	173	4	20:31213647_31222769
SBP	11:65405600:G_T	rs2306363	11	65405600	T	G	0.206681	346256	-0.387649	0.06592	4.079e-09	-0.449759	0.06279	7.888e-13	0.00354426	0.00631	0.5743	0.99697	134	2	11:65405600_65473798
SBP	7:19052733:A_G	rs57301765	7	19052733	A	G	0.154117	346256	0.510571	0.07344	3.595e-12	0.509341	0.07084	6.456e-13	0.0040139	0.007173	0.5757	1	66	13	7:19034191_19052733
SBP	5:55868097:C_T	rs13179413	5	55868097	C	T	0.714909	346256	-0.340189	0.06001	1.436e-08	-0.335162	0.05736	5.125e-09	0.00320715	0.005799	0.5802	0.966337	157	1	5:55868097_55868097
SBP	19:31867694:A_AT	rs11405745	19	31867694	AT	A	0.39779	346256	0.323321	0.05474	3.501e-09	0.336829	0.05234	1.234e-10	0.00285039	0.005265	0.5882	0.98747	130	125	19:31850307_31922626
SBP	1:43917409:C_T	rs2251804	1	43917409	C	T	0.426717	346256	0.380942	0.0541	1.894e-12	0.347487	0.05178	1.943e-11	0.00278211	0.005237	0.5952	0.994844	64	128	1:43760070_43949718
SBP	2:182996188:A_G	rs6732308	2	182996188	G	A	0.208569	346256	-0.376921	0.06608	1.168e-08	-0.373916	0.06313	3.169e-09	0.00330756	0.006375	0.6039	0.986494	155	45	2:182969662_182996188
SBP	14:23861811:A_G	rs365990	14	23861811	A	G	0.630123	346256	0.306074	0.0551	2.772e-08	0.281316	0.05267	9.223e-08	0.00273338	0.005324	0.6076	1	172	1	14:23861811_23861811
SBP	10:63484589:A_C	rs72823817	10	63484589	A	C	0.847038	346256	0.804063	0.07402	1.746e-27	0.755074	0.07078	1.45e-26	0.0036459	0.007147	0.6099	0.996539	14	119	10:63190186_63616588
SBP	11:13299895:A_G	rs61882122	11	13299895	G	A	0.701571	346256	0.340988	0.05838	5.208e-09	0.333598	0.05588	2.379e-09	0.00287345	0.005632	0.6099	0.995898	140	59	11:13281557_13315439
SBP	19:49605705:A_G	rs73046792	19	49605705	G	A	0.835089	346256	0.551867	0.07169	1.388e-14	0.549019	0.06847	1.075e-15	0.00330108	0.006927	0.6337	1	43	3	19:49605705_49639399
SBP	4:146809017:C_T	rs7662070	4	146809017	C	T	0.485216	346256	-0.318861	0.05332	2.223e-09	-0.299252	0.05098	4.359e-09	0.00231506	0.005149	0.653	1	124	16	4:146784774_146821725
SBP	10:96009182:T_TA	rs543302184	10	96009182	T	TA	0.583221	346256	0.583402	0.05471	1.501e-26	0.579157	0.05232	1.751e-28	0.00222429	0.005275	0.6733	0.976866	15	222	10:95743087_96741426
SBP	16:69965021:C_T	rs77870048	16	69965021	C	T	0.946954	346256	-1.07764	0.1189	1.231e-19	-1.06472	0.1142	1.088e-20	0.00481832	0.01153	0.6761	1	22	21	16:69552785_70729954
SBP	7:134221694:A_G	rs706159	7	134221694	G	A	0.565037	346256	0.308762	0.05409	1.138e-08	0.292371	0.05185	1.716e-08	0.00218735	0.005243	0.6765	0.98782	154	11	7:134194501_134221694
SBP	17:43173273:C_T	rs2301597	17	43173273	T	C	0.423114	346256	0.478876	0.05403	7.808e-19	0.506012	0.05166	1.182e-22	0.00216797	0.005215	0.6776	0.998094	25	193	17:42664098_43461346
SBP	8:10638750:A_T	rs1115867	8	10638750	A	T	0.589533	346256	-0.469156	0.05416	4.65e-18	-0.46662	0.05186	2.318e-19	0.00216304	0.00522	0.6786	0.997844	28	1719	8:8088230_11895516
SBP	3:169092995:C_T	rs1273885	3	169092995	C	T	0.562777	346256	-0.396567	0.05382	1.732e-13	-0.3979	0.05157	1.203e-14	0.00213677	0.0052	0.6811	0.99806	48	150	3:168695358_169193637
SBP	19:18455657:C_T	rs66978877	19	18455657	C	T	0.266539	346256	-0.376855	0.06032	4.159e-10	-0.380223	0.05741	3.524e-11	0.00237716	0.005814	0.6826	0.992031	105	14	19:18449238_18471610
SBP	5:32831670:C_T	rs13154066	5	32831670	C	T	0.596764	346256	0.734488	0.05433	1.228e-41	0.755077	0.05188	5.449e-48	0.00211803	0.005235	0.6858	0.998321	3	307	5:32672781_33167655
SBP	10:104794086:G_T	rs76752100	10	104794086	G	T	0.925111	346256	1.1567	0.1016	4.892e-30	1.09687	0.09618	3.953e-30	0.00391083	0.009681	0.6862	0.989248	11	283	10:104504564_105175131
SBP	10:75800924:A_AT	rs56303815	10	75800924	A	AT	0.531105	346256	0.358405	0.05363	2.343e-11	0.351763	0.05123	6.592e-12	0.00196159	0.005158	0.7037	0.990392	82	131	10:75394715_76479932
SBP	2:65284156:C_CGTGGATGCAGCA	rs111524356	2	65284156	C	CGTGGATGCAGCA	0.635019	346256	0.378865	0.05584	1.162e-11	0.373687	0.05343	2.683e-12	0.00194182	0.005402	0.7193	0.981597	76	43	2:65276049_65355744
SBP	15:50924490:C_CA	15:50924490_CA_C	15	50924490	CA	C	0.487498	346256	0.294289	0.05343	3.637e-08	0.298736	0.0511	5.037e-09	0.00182874	0.005147	0.7224	0.991818	178	10	15:50909802_50939548
SBP	7:139482003:C_CT	rs796862623	7	139482003	CT	C	0.804877	346256	0.374373	0.06809	3.842e-08	0.378624	0.0649	5.423e-09	0.00225733	0.00652	0.7292	0.973967	180	1	7:139482003_139482003
SBP	13:73131694:A_C	rs17245822	13	73131694	A	C	0.6266	346256	-0.319106	0.05549	8.909e-09	-0.303998	0.05311	1.04e-08	0.00182134	0.005377	0.7348	0.98097	150	5	13:73131694_73139044
SBP	5:87279375:C_G	rs55940342	5	87279375	G	C	0.819746	346256	0.416253	0.06953	2.145e-09	0.42047	0.06622	2.158e-10	0.0022528	0.006692	0.7364	0.997803	123	116	5:87246992_87497612
SBP	17:76739141:A_G	rs11658134	17	76739141	G	A	0.487695	346256	0.314029	0.05341	4.117e-09	0.311448	0.051	1.016e-09	0.00169377	0.005141	0.7418	0.993928	135	56	17:76661528_76799898
SBP	5:122560787:C_G	rs369625	5	122560787	C	G	0.413468	346256	-0.388809	0.05451	9.801e-13	-0.360674	0.05209	4.371e-12	0.00168949	0.00525	0.7476	0.981889	59	98	5:122450771_122603471
SBP	6:151008837:A_T	rs62434129	6	151008837	T	A	0.0709991	346256	-0.831658	0.1038	1.121e-15	-0.813323	0.09876	1.795e-16	0.00307984	0.009921	0.7562	0.998116	38	59	6:150975312_151051675
SBP	1:11883531:C_T	rs12567119	1	11883531	T	C	0.164114	346256	-0.927763	0.07206	6.287e-38	-0.938033	0.0688	2.513e-42	0.00197196	0.006942	0.7764	0.998841	5	424	1:11824133_12023500
SBP	3:49811413:A_AAC	3:49811413_AAC_A	3	49811413	A	AAC	0.531955	346256	0.332247	0.05499	1.521e-09	0.341784	0.0526	8.167e-11	0.00150182	0.005316	0.7775	0.941493	118	4	3:49671037_49818498
SBP	20:57718690:C_T	rs74729242	20	57718690	T	C	0.892405	346256	-0.740505	0.08617	8.396e-18	-0.752151	0.08235	6.645e-20	0.00228701	0.008294	0.7827	0.996739	29	144	20:57679434_57784527
SBP	2:25259953:A_G	rs2196792	2	25259953	G	A	0.764548	346256	0.365663	0.06286	5.987e-09	0.339324	0.05996	1.522e-08	0.00150423	0.006042	0.8034	0.996299	145	9	2:25162667_25259953
SBP	2:177058316:A_G	rs1374326	2	177058316	G	A	0.707798	346256	-0.351995	0.05872	2.043e-09	-0.324862	0.05629	7.891e-09	0.00125056	0.005682	0.8258	0.996984	120	28	2:177016728_177058316
SBP	7:150690176:C_T	rs3918226	7	150690176	C	T	0.918558	346256	-0.756753	0.09884	1.911e-14	-0.700525	0.09547	2.17e-13	0.00192743	0.009623	0.8412	0.970949	45	5	7:150598440_150704843
SBP	6:22392260:A_G	rs2744133	6	22392260	A	G	0.720865	346256	0.331177	0.05946	2.548e-08	0.343913	0.05685	1.449e-09	0.00111146	0.005724	0.846	0.996119	170	1	6:22392260_22392260
SBP	3:121708724:A_AC	rs77716620	3	121708724	AC	A	0.470093	346256	-0.297129	0.05367	3.093e-08	-0.282893	0.05125	3.386e-08	0.000848165	0.00517	0.8697	0.991601	174	3	3:121696035_121708724
SBP	14:50655357:C_G	rs72681869	14	50655357	G	C	0.988962	346256	1.70623	0.2547	2.114e-11	1.76945	0.2388	1.256e-13	0.00390058	0.02396	0.8707	1	81	4	14:50655357_51207741
SBP	8:25900405:G_T	rs73563812	8	25900405	T	G	0.236431	346256	-0.476626	0.06273	3.001e-14	-0.474766	0.06026	3.309e-15	0.000915535	0.006075	0.8802	0.997645	46	50	8:25871881_25931974
SBP	12:53448320:C_T	rs11170386	12	53448320	T	C	0.286828	346256	-0.348292	0.05903	3.621e-09	-0.348745	0.05643	6.398e-10	0.00076665	0.005695	0.8929	0.993059	131	8	12:53441262_53448737
SBP	17:62387091:C_T	rs1867624	17	62387091	T	C	0.615207	346256	0.37007	0.05482	1.475e-11	0.379641	0.05238	4.253e-13	0.000703205	0.005292	0.8943	0.998225	78	184	17:62227052_62409725
SBP	1:3327032:C_T	rs2493296	1	3327032	C	T	0.8623	346256	-0.49054	0.07761	2.612e-10	-0.487701	0.07452	5.956e-11	0.000995319	0.007524	0.8948	0.995417	100	24	1:3305016_3330884
SBP	8:76713409:A_C	rs2920917	8	76713409	C	A	0.424056	346256	-0.323806	0.05406	2.099e-09	-0.3278	0.05171	2.303e-10	0.000573433	0.005217	0.9125	0.992697	122	162	8:76691613_77246607
SBP	1:230844772:G_T	rs2478539	1	230844772	T	G	0.400278	346256	0.429047	0.05437	3.008e-15	0.425655	0.05206	2.932e-16	0.000544702	0.00527	0.9177	1	40	84	1:230816184_230879952
SBP	10:115781527:C_T	rs2782980	10	115781527	T	C	0.278766	346256	-0.431869	0.05939	3.533e-13	-0.439173	0.05677	1.03e-14	0.000564856	0.005732	0.9215	0.998604	52	39	10:115707298_115823524
SBP	16:20392332:A_G	rs77924615	16	20392332	G	A	0.801849	346256	0.521662	0.06744	1.035e-14	0.495441	0.06417	1.162e-14	0.000595779	0.006507	0.927	0.981548	41	44	16:20353027_20407196
SBP	1:1685921:T_TCCCTGGGACCGAAGTCGCCCCA	rs751802315	1	1685921	TCCCTGGGACCGAAGTCGCCCCA	T	0.501029	346256	0.330555	0.05356	6.779e-10	0.327499	0.05124	1.638e-10	0.000424702	0.005164	0.9345	0.994386	109	17	1:1678911_1691050
SBP	5:96174186:A_G	rs709668	5	96174186	G	A	0.79688	346256	0.428617	0.06658	1.212e-10	0.415587	0.06352	6.052e-11	0.000468435	0.006443	0.942	0.989552	94	23	5:96111236_96195280
SBP	18:42071225:C_T	rs11082394	18	42071225	T	C	0.323908	346256	-0.349813	0.05688	7.744e-10	-0.349163	0.05422	1.197e-10	0.000117479	0.00547	0.9829	0.999378	111	71	18:41984209_42255446
TG-ln	19:45416178:G_T	rs483082	19	45416178	G	T	0.76242	390270	-0.0447723	0.001443	2.195e-211	-0.0456587	0.001439	5.905e-221	0.000710301	0.0001585	7.427e-06	0.995294	7	376	19:44890969_45687093
TG-ln	15:58723426:A_G	rs1077835	15	58723426	A	G	0.780331	390270	-0.0220818	0.001478	1.812e-50	-0.022051	0.001438	4.529e-53	0.000620728	0.0001584	8.939e-05	0.995278	19	135	15:58568540_58743709
TG-ln	12:22765864:A_G	rs9943778	12	22765864	G	A	0.242995	390270	-0.00786833	0.001443	4.96e-08	-0.00775024	0.00142	4.777e-08	0.000567487	0.0001564	0.0002857	0.973071	211	1	12:22765864_22765864
TG-ln	7:150210213:G_GGCT	rs76902898	7	150210213	G	GGCT	0.234435	390270	0.0102878	0.001456	1.6e-12	0.0103669	0.001435	5.02e-13	0.00056599	0.0001574	0.0003233	0.98478	96	302	7:150205086_150537635
TG-ln	2:3642361:C_T	rs3820897	2	3642361	C	T	0.820217	390270	0.00973726	0.001613	1.585e-09	0.00980945	0.001592	7.226e-10	0.000589068	0.0001752	0.0007708	0.980279	154	5	2:3639909_3642361
TG-ln	9:136141870:C_T	rs2519093	9	136141870	C	T	0.814694	390270	0.0100156	0.001574	1.986e-10	0.00988782	0.001551	1.819e-10	0.000538121	0.0001709	0.001644	0.999467	129	16	9:136138765_136155000
TG-ln	6:161013013:C_T	rs140570886	6	161013013	T	C	0.984391	390270	0.0611507	0.005017	3.551e-34	0.0606094	0.004989	5.799e-34	0.00169566	0.0005442	0.001835	0.9675	31	329	6:160242487_161443939
TG-ln	15:44027885:C_T	rs139974673	15	44027885	T	C	0.974908	390270	-0.0726396	0.003908	4.021e-77	-0.0724804	0.003877	5.487e-78	0.00110426	0.0004279	0.009855	0.994472	14	796	15:42438962_44947434
TG-ln	4:3443931:A_G	rs13108218	4	3443931	G	A	0.617339	390270	-0.0164321	0.001267	1.788e-38	-0.0164621	0.001253	1.938e-39	0.0003484	0.0001377	0.01143	0.983765	27	414	4:2962421_3536329
TG-ln	22:24399364:C_G	rs9608229	22	24399364	G	C	0.567839	390270	-0.00719989	0.001237	5.906e-09	-0.00729243	0.001221	2.347e-09	0.000330225	0.0001345	0.0141	0.987952	169	22	22:24291927_24399655
TG-ln	1:228056868:C_T	rs6690181	1	228056868	C	T	0.377739	390270	-0.00812969	0.001287	2.657e-10	-0.00777341	0.001269	9.138e-10	0.0003203	0.0001391	0.02131	0.967205	134	10	1:228056868_228088833
TG-ln	16:31124407:A_G	rs749767	16	31124407	G	A	0.36261	390270	-0.00796073	0.001271	3.762e-10	-0.00806834	0.001251	1.13e-10	0.000301419	0.0001377	0.02858	0.997633	135	59	16:31011183_31149142
TG-ln	5:156390297:C_T	rs6882076	5	156390297	T	C	0.364812	390270	-0.0183442	0.001267	1.783e-47	-0.018222	0.001247	2.24e-48	0.000296631	0.000137	0.03043	1	23	678	5:155955655_156547031
TG-ln	3:12396955:A_G	rs2881654	3	12396955	A	G	0.122204	390270	-0.0141828	0.001863	2.668e-14	-0.0145437	0.001834	2.172e-15	0.000419957	0.0002018	0.0374	0.997562	80	262	3:12027240_12500627
TG-ln	19:19379549:C_T	rs58542926	19	19379549	T	C	0.0754708	390270	-0.0538886	0.002322	3.386e-119	-0.0547478	0.002261	1.536e-129	0.000501195	0.0002499	0.0449	1	10	507	19:19063559_20479901
TG-ln	16:56987015:C_T	rs12446515	16	56987015	T	C	0.32379	390270	-0.0177681	0.00131	6.548e-42	-0.0178473	0.00129	1.613e-43	0.000284128	0.000142	0.04542	0.992674	26	62	16:56906006_57017319
TG-ln	1:23787021:A_C	rs6424109	1	23787021	A	C	0.873892	390270	0.0108649	0.001846	3.959e-09	0.0107658	0.001816	3.089e-09	0.000396859	0.0002006	0.04789	0.996032	165	20	1:23756695_23817931
TG-ln	4:4990298:A_G	rs4450871	4	4990298	G	A	0.442401	390270	-0.00759729	0.001228	6.193e-10	-0.00736474	0.001211	1.198e-09	0.000263136	0.0001337	0.04913	1	141	1	4:4990298_4990298
TG-ln	4:69366825:A_ATCTC	rs202059056	4	69366825	ATCTC	A	0.663584	390270	-0.00860276	0.001293	2.871e-11	-0.00838582	0.001276	5.001e-11	0.00027728	0.000141	0.04919	0.998909	118	111	4:69327932_69599531
TG-ln	10:61467182:G_T	rs1171617	10	61467182	G	T	0.232759	390270	-0.00925781	0.001446	1.534e-10	-0.00903806	0.001425	2.287e-10	0.00030826	0.0001571	0.0497	0.996791	128	16	10:61399418_61469538
TG-ln	17:48624523:A_C	rs9890200	17	48624523	C	A	0.371085	390270	-0.00716751	0.001265	1.475e-08	-0.00717778	0.001245	8.109e-09	0.00026543	0.0001368	0.05237	0.997954	184	4	17:48624523_48637385
TG-ln	17:47364107:C_T	rs11655056	17	47364107	T	C	0.539192	390270	-0.00954891	0.001232	9.024e-15	-0.00957936	0.001213	2.839e-15	0.000256149	0.0001337	0.05534	0.990323	73	105	17:47321231_47481374
TG-ln	19:46878629:A_G	rs4803936	19	46878629	G	A	0.693622	390270	0.0076079	0.001333	1.14e-08	0.00778983	0.001311	2.825e-09	0.000273035	0.0001445	0.05876	0.995382	180	20	19:46854055_46894786
TG-ln	1:172355276:A_G	rs9425589	1	172355276	A	G	0.566888	390270	-0.00702731	0.001235	1.285e-08	-0.00710138	0.001219	5.734e-09	0.000252301	0.0001344	0.0605	0.999393	183	37	1:172318031_172368310
TG-ln	2:219590348:A_G	rs148358468	2	219590348	A	G	0.0502811	390270	0.022019	0.002827	6.752e-15	0.0227833	0.002812	5.445e-16	0.000576951	0.0003088	0.06169	0.986896	71	543	2:219272145_220183796
TG-ln	2:230128204:G_T	rs7596814	2	230128204	T	G	0.293011	390270	-0.00753431	0.001349	2.362e-08	-0.00691656	0.00133	1.971e-07	0.000273569	0.0001465	0.06184	0.995988	191	9	2:230117634_230130670
TG-ln	10:5267191:A_G	rs140107293	10	5267191	G	A	0.15608	390270	-0.0119004	0.001685	1.632e-12	-0.0123704	0.001662	9.699e-14	0.00034064	0.0001833	0.06308	0.997185	97	146	10:5118845_5356763
TG-ln	12:21343886:A_G	rs67981690	12	21343886	G	A	0.128607	390270	0.0144552	0.001835	3.302e-15	0.0146408	0.001819	8.505e-16	0.000371764	0.0002005	0.06374	0.986458	68	56	12:21323338_21415496
TG-ln	1:40048009:A_G	rs11206374	1	40048009	G	A	0.774702	390270	-0.0128491	0.001467	1.936e-18	-0.013481	0.001445	1.077e-20	0.000288964	0.000159	0.06914	0.999254	53	400	1:39551488_40088043
TG-ln	7:130430930:C_T	rs4731701	7	130430930	T	C	0.495419	390270	-0.0179173	0.001227	2.611e-48	-0.0177903	0.001209	5.14e-49	0.000229899	0.000133	0.08399	0.994224	22	101	7:130422934_130585623
TG-ln	3:156797648:C_T	rs10049088	3	156797648	T	C	0.386387	390270	-0.00921634	0.001258	2.388e-13	-0.00900042	0.001239	3.744e-13	0.000234185	0.0001365	0.08625	0.996284	84	20	3:156791268_156813672
TG-ln	12:6739497:C_T	rs35104374	12	6739497	T	C	0.278245	390270	0.00799178	0.001375	6.237e-09	0.0080133	0.001359	3.69e-09	0.000255123	0.0001495	0.08793	0.982251	173	2	12:6736843_6739497
TG-ln	19:7220596:G_T	rs3890483	19	7220596	G	T	0.558339	390270	-0.00950517	0.001239	1.676e-14	-0.00974121	0.001222	1.542e-15	0.000229091	0.0001346	0.08884	0.992782	78	141	19:7125518_7293119
TG-ln	20:44551855:C_T	rs6073958	20	44551855	C	T	0.198161	390270	0.0280522	0.001532	6.329e-75	0.0278968	0.001512	4.971e-76	0.000282352	0.0001665	0.08988	0.998797	15	682	20:44113979_44784622
TG-ln	5:140098596:G_T	rs12188417	5	140098596	G	T	0.236038	390270	-0.00844688	0.001468	8.791e-09	-0.00843632	0.001447	5.512e-09	0.000266763	0.0001594	0.09422	0.95972	178	44	5:140029373_140133978
TG-ln	13:95253131:A_C	rs9561643	13	95253131	A	C	0.686474	390270	-0.00949711	0.001315	5.157e-13	-0.00964028	0.001302	1.313e-13	0.00023925	0.0001433	0.09509	0.997889	88	33	13:95209800_95275706
TG-ln	3:172294500:A_G	rs79287178	3	172294500	A	G	0.0312518	390270	0.0305255	0.003682	1.133e-16	0.0296373	0.003722	1.691e-15	0.000684864	0.0004106	0.09534	0.906723	62	46	3:172234017_172294500
TG-ln	5:132426851:G_GTT	5:132426851_GTT_G	5	132426851	G	GTT	0.0931661	390270	-0.0155235	0.002106	1.713e-13	-0.0155843	0.002062	4.115e-14	0.00037536	0.0002276	0.09914	0.996757	83	126	5:132349654_132445760
TG-ln	4:87985166:C_T	rs3775228	4	87985166	C	T	0.600425	390270	-0.0183195	0.00125	1.346e-48	-0.0186156	0.001235	2.516e-51	0.000223161	0.0001358	0.1004	0.991015	21	1176	4:86931091_88464539
TG-ln	10:65162153:A_G	rs7896783	10	65162153	G	A	0.527746	390270	0.0158074	0.001224	3.631e-38	0.015634	0.001206	1.989e-38	0.000213844	0.0001328	0.1073	0.999154	28	657	10:64761091_65400352
TG-ln	6:20658880:T_TGTAAA	6:20658880_TGTAAA_T	6	20658880	TGTAAA	T	0.688185	390270	-0.00803652	0.001321	1.182e-09	-0.00777503	0.001305	2.547e-09	0.000230517	0.0001436	0.1085	0.999142	148	45	6:20634886_20703952
TG-ln	19:33891013:A_T	rs62102718	19	33891013	A	T	0.714684	390270	-0.0110228	0.00136	5.256e-16	-0.0109168	0.001339	3.642e-16	0.000233899	0.0001475	0.1127	0.995469	65	134	19:33728001_34022842
TG-ln	11:27681596:C_G	rs11030102	11	27681596	C	G	0.736013	390270	-0.00844173	0.001403	1.761e-09	-0.00874172	0.001387	2.907e-10	0.000239799	0.0001524	0.1156	0.998587	155	14	11:27646247_27748493
TG-ln	11:111646915:A_T	rs4936690	11	111646915	A	T	0.666545	390270	-0.00821748	0.001315	4.068e-10	-0.00820305	0.001296	2.437e-10	0.00022431	0.000143	0.1167	0.991623	138	67	11:111414477_111845332
TG-ln	12:11791685:A_G	rs12824533	12	11791685	A	G	0.601958	390270	-0.00691732	0.001262	4.222e-08	-0.00684382	0.001245	3.904e-08	0.000214724	0.0001373	0.1179	0.975226	206	2	12:11791628_11791685
TG-ln	12:109661672:A_G	rs149793040	12	109661672	G	A	0.00194865	390270	-0.129457	0.01383	7.792e-21	-0.127028	0.01356	7.341e-21	0.00220971	0.00146	0.1302	1	49	19	12:109661672_109718893
TG-ln	19:35550878:C_T	rs45512696	19	35550878	C	T	0.824538	390270	-0.0140845	0.001613	2.494e-18	-0.0140859	0.001591	8.668e-19	0.000260629	0.0001753	0.137	1	54	47	19:35537706_35569379
TG-ln	1:61684288:A_G	rs9970140	1	61684288	A	G	0.923747	390270	0.0129312	0.002312	2.226e-08	0.0123637	0.002288	6.487e-08	0.000370583	0.0002526	0.1424	0.993231	190	8	1:61670759_61685540
TG-ln	3:52516293:C_G	rs6800707	3	52516293	C	G	0.189864	390270	-0.0152194	0.001558	1.535e-22	-0.015332	0.001533	1.505e-23	0.000245204	0.0001693	0.1476	0.99558	45	501	3:52217956_53174745
TG-ln	17:76405736:C_T	rs4969143	17	76405736	C	T	0.626715	390270	-0.00897014	0.001273	1.865e-12	-0.00891635	0.001256	1.276e-12	0.000200621	0.0001388	0.1482	0.983852	98	71	17:76372398_76406402
TG-ln	3:150066540:A_T	rs62271373	3	150066540	T	A	0.940086	390270	-0.0217603	0.002621	1.026e-16	-0.0218853	0.002583	2.412e-17	0.00040183	0.000285	0.1585	0.960699	61	2	3:150066540_150097635
TG-ln	1:62957030:A_G	rs10889333	1	62957030	A	G	0.353822	390270	-0.0414493	0.001281	1.562e-229	-0.0415512	0.001253	5.207e-241	0.000191609	0.0001378	0.1644	0.998967	6	883	1:62579891_63442211
TG-ln	17:68446861:C_G	rs11654387	17	68446861	G	C	0.515323	390270	-0.00704322	0.001223	8.389e-09	-0.00690237	0.001208	1.1e-08	0.000181794	0.0001332	0.1724	0.997122	177	39	17:68419387_68479067
TG-ln	5:158003020:A_G	rs2963468	5	158003020	A	G	0.766143	390270	-0.011138	0.001453	1.776e-14	-0.0113428	0.001437	2.887e-15	0.000215948	0.0001583	0.1726	0.986228	79	106	5:157914667_158047688
TG-ln	5:82810884:C_T	rs34580448	5	82810884	C	T	0.0409986	390270	-0.0175851	0.003087	1.229e-08	-0.0174328	0.003034	9.123e-09	0.000452077	0.0003322	0.1736	0.993423	182	3	5:82810884_82815170
TG-ln	1:149844305:A_T	rs12138136	1	149844305	A	T	0.0867196	390270	-0.0144848	0.002209	5.487e-11	-0.0148453	0.002165	7.003e-12	0.000324482	0.000239	0.1745	0.966518	122	141	1:149769343_149981884
TG-ln	11:65473798:A_C	rs10750766	11	65473798	C	A	0.28913	390270	-0.00910162	0.001364	2.549e-11	-0.00955993	0.001345	1.167e-12	0.000201129	0.0001484	0.1753	0.996488	115	7	11:65365077_65561369
TG-ln	17:65854807:A_G	rs62084237	17	65854807	G	A	0.817479	390270	-0.0136097	0.001602	1.942e-17	-0.0133935	0.001581	2.452e-17	0.00023488	0.0001742	0.1776	0.974947	58	379	17:65800140_66098391
TG-ln	12:20470199:A_G	rs11045171	12	20470199	G	A	0.197682	390270	-0.0142091	0.001542	3.055e-20	-0.0136299	0.00152	3.007e-19	0.000221788	0.0001678	0.1863	0.989409	51	14	12:20392267_20474706
TG-ln	20:56112804:T_TC	20:56112804_TC_T	20	56112804	T	TC	0.59929	390270	0.00834027	0.001245	2.104e-11	0.00860934	0.001226	2.223e-12	0.000173608	0.0001353	0.1994	0.999336	114	32	20:56102218_56146503
TG-ln	6:27446566:C_T	rs7749305	6	27446566	T	C	0.873866	390270	0.0146713	0.001837	1.39e-15	0.014563	0.001803	6.625e-16	0.000251634	0.0001978	0.2034	1	67	204	6:26266311_27491299
TG-ln	3:136005792:C_G	rs7653249	3	136005792	C	G	0.249582	390270	-0.0145321	0.001412	7.724e-25	-0.0148025	0.001393	2.224e-26	0.000194627	0.0001537	0.2054	0.996079	42	413	3:135625498_136677064
TG-ln	7:116494323:A_T	rs41794	7	116494323	T	A	0.583749	390270	0.00836281	0.001244	1.757e-11	0.0081916	0.001228	2.524e-11	0.000170049	0.0001352	0.2085	0.997249	113	123	7:116379094_116571847
TG-ln	16:69651866:C_T	rs862320	16	69651866	T	C	0.410039	390270	-0.00961967	0.001244	1.043e-14	-0.00985935	0.001227	9.161e-16	0.000169761	0.000135	0.2086	0.996542	74	299	16:69413919_70005597
TG-ln	10:99772404:A_G	rs563296	10	99772404	G	A	0.441078	390270	-0.00802458	0.001231	7.073e-11	-0.00768945	0.001213	2.303e-10	0.000164844	0.0001337	0.2177	0.996715	126	11	10:99762693_99793865
TG-ln	19:56102362:A_G	rs12610709	19	56102362	A	G	0.171378	390270	0.0115742	0.001632	1.307e-12	0.0118157	0.001616	2.621e-13	0.000209306	0.0001779	0.2393	0.994106	95	26	19:56078295_56119837
TG-ln	9:139386138:A_G	rs4382584	9	139386138	A	G	0.275606	390270	0.00762963	0.001369	2.488e-08	0.00755108	0.001352	2.311e-08	0.000168378	0.000149	0.2583	0.991966	192	11	9:139327858_139386640
TG-ln	16:81534790:C_T	rs2925979	16	81534790	T	C	0.301279	390270	0.0168797	0.001331	7.39e-37	0.0166722	0.001316	9.339e-37	0.000162863	0.000145	0.2613	1	29	72	16:81509452_81610598
TG-ln	12:107368756:G_GA	rs34649965	12	107368756	G	GA	0.696759	390270	-0.00946249	0.001334	1.291e-12	-0.00975168	0.001317	1.29e-13	0.000162039	0.000145	0.2639	0.994022	94	159	12:107062246_107368756
TG-ln	20:62711459:C_T	rs8126001	20	62711459	C	T	0.509783	390270	0.00893685	0.001224	2.907e-13	0.00870132	0.001207	5.701e-13	0.000146442	0.0001332	0.2714	0.993521	86	9	20:62692060_62712053
TG-ln	1:27021913:C_G	rs114165349	1	27021913	G	C	0.976616	390270	-0.0451146	0.004077	1.826e-28	-0.0450439	0.004054	1.109e-28	0.000489995	0.0004469	0.2729	0.985912	38	260	1:26933591_27368126
TG-ln	17:7069412:A_G	rs186021206	17	7069412	A	G	0.00657187	390270	-0.0564442	0.008261	8.35e-12	-0.0565853	0.008244	6.702e-12	0.000989118	0.0009125	0.2784	0.835178	106	7	17:7012254_7534678
TG-ln	10:94839642:A_G	rs2068888	10	94839642	A	G	0.449564	390270	-0.0169026	0.001227	3.336e-43	-0.016772	0.00121	1.028e-43	0.000143633	0.0001334	0.2817	1	24	524	10:94013238_95357918
TG-ln	4:18034463:A_G	rs71603401	4	18034463	A	G	0.864226	390270	-0.0137946	0.001798	1.67e-14	-0.0140811	0.001777	2.285e-15	0.000207949	0.0001956	0.2876	0.97947	77	342	4:17785322_18049216
TG-ln	6:133816623:T_TACTCATTTATTTATA	rs148389913	6	133816623	TACTCATTTATTTATA	T	0.449647	390270	0.0075078	0.001235	1.217e-09	0.00735076	0.001219	1.636e-09	0.000142849	0.0001344	0.288	0.987121	150	23	6:133790251_133849789
TG-ln	3:15899177:C_T	rs7612540	3	15899177	T	C	0.676808	390270	-0.00714828	0.00131	4.867e-08	-0.00667527	0.001294	2.486e-07	0.000149441	0.0001423	0.2936	0.997274	209	2	3:15741439_15899177
TG-ln	5:55857025:G_GT	rs11429307	5	55857025	G	GT	0.80885	390270	-0.0231928	0.001558	3.961e-50	-0.023064	0.00154	1.093e-50	0.000177232	0.0001695	0.2958	0.992831	20	217	5:55770154_56260259
TG-ln	17:4692640:G_T	rs79202680	17	4692640	T	G	0.0048942	390270	-0.0556914	0.008906	4.024e-10	-0.0561927	0.008761	1.417e-10	0.00097407	0.0009447	0.3025	0.965305	137	13	17:4549802_4871572
TG-ln	12:57781893:A_G	rs2122982	12	57781893	A	G	0.241942	390270	-0.0143335	0.001424	8.048e-24	-0.0144317	0.001401	7.138e-25	0.000158379	0.0001544	0.3051	0.999075	44	111	12:57608433_58199436
TG-ln	17:73315397:T_TAA	17:73315397_TAA_T	17	73315397	TAA	T	0.193382	390270	-0.00959541	0.001578	1.207e-09	-0.00955773	0.00155	6.953e-10	0.000173061	0.00017	0.3087	0.960376	149	42	17:73304710_73408819
TG-ln	16:15150505:A_C	rs12928099	16	15150505	A	C	0.296299	390270	-0.0152606	0.001339	4.31e-30	-0.0150483	0.001315	2.465e-30	0.000147035	0.0001445	0.3089	0.998088	34	223	16:14500407_15838940
TG-ln	20:39142516:A_G	rs2207132	20	39142516	A	G	0.0330476	390270	0.0285777	0.003413	5.655e-17	0.0288322	0.003378	1.386e-17	0.000363454	0.0003694	0.3251	1	59	88	20:39089475_39955078
TG-ln	2:65277951:A_G	rs2723067	2	65277951	A	G	0.590807	390270	0.00921577	0.001248	1.508e-13	0.00922416	0.001231	6.87e-14	0.000133269	0.0001359	0.3268	0.996166	82	93	2:65260344_65386462
TG-ln	18:289209:C_T	rs6506033	18	289209	T	C	0.0717046	390270	-0.0137868	0.002365	5.563e-09	-0.0136793	0.002326	4.084e-09	0.000248777	0.0002545	0.3283	0.998583	168	5	18:287534_294745
TG-ln	4:26069121:G_GT	rs765088453	4	26069121	G	GT	0.833758	390270	-0.0144597	0.001658	2.698e-18	-0.014454	0.001631	7.943e-19	0.000169548	0.00018	0.3462	0.976458	55	84	4:26006133_26128710
TG-ln	19:11350488:C_T	rs2278426	19	11350488	C	T	0.965865	390270	0.0202532	0.003373	1.911e-09	0.0204464	0.003305	6.132e-10	0.000341849	0.0003631	0.3465	1	157	8	19:11330942_11350488
TG-ln	4:89713121:C_T	rs9991328	4	89713121	C	T	0.538268	390270	-0.00829045	0.001226	1.362e-11	-0.00824929	0.001209	9.032e-12	0.000125369	0.0001335	0.3475	0.99714	111	54	4:89704367_89742244
TG-ln	2:165528876:C_T	rs13389219	2	165528876	T	C	0.393288	390270	-0.019661	0.001255	2.597e-55	-0.0200034	0.001235	4.94e-59	0.000126002	0.0001362	0.3548	0.999693	18	310	2:165453405_165828042
TG-ln	11:116525730:C_T	rs480823	11	116525730	C	T	0.07836	390270	0.081904	0.002326	0	0.0821653	0.002361	0	0.0002376	0.000262	0.3644	0.975844	1	2622	11:116264142_117518728
TG-ln	6:109189021:C_G	rs9480889	6	109189021	G	C	0.782859	390270	0.00816161	0.001486	3.931e-08	0.00814402	0.001463	2.611e-08	0.000145337	0.0001613	0.3677	0.994273	203	1	6:109189021_109189021
TG-ln	4:110525039:G_T	rs547113723	4	110525039	G	T	0.991924	390270	-0.0635037	0.007007	1.27e-19	-0.0655138	0.007028	1.149e-20	0.000699146	0.0007783	0.369	0.949302	52	12	4:110095620_110987437
TG-ln	13:114544024:C_T	rs7140110	13	114544024	T	C	0.702822	390270	-0.0146193	0.001336	7.289e-28	-0.0145914	0.001319	1.863e-28	0.000130067	0.0001456	0.3717	0.996372	39	277	13:114478843_114840131
TG-ln	1:219653657:C_G	rs12119979	1	219653657	C	G	0.540514	390270	-0.0102369	0.001228	7.824e-17	-0.0100904	0.001213	9.01e-17	0.00011931	0.0001338	0.3725	0.999782	60	312	1:219316796_219791356
TG-ln	12:26457190:A_G	rs1872992	12	26457190	G	A	0.242529	390270	0.00789453	0.001424	2.938e-08	0.00792276	0.001407	1.793e-08	0.000137242	0.0001551	0.3761	0.99988	198	17	12:26440698_26474867
TG-ln	8:19812812:C_T	rs263	8	19812812	T	C	0.172056	390270	-0.0554112	0.001643	0	-0.0560933	0.001602	0	0.000156162	0.0001766	0.3765	0.989629	5	1527	8:19458595_20144680
TG-ln	7:25991826:C_T	rs4722551	7	25991826	C	T	0.158534	390270	-0.0185951	0.001674	1.138e-28	-0.0191093	0.001645	3.392e-31	0.000155849	0.0001818	0.3914	1	37	247	7:25904853_26423245
TG-ln	10:113987548:A_G	rs4573621	10	113987548	A	G	0.818523	390270	-0.0105438	0.001593	3.656e-11	-0.0103861	0.001574	4.177e-11	0.000148268	0.0001734	0.3925	0.986869	119	148	10:113901194_114206683
TG-ln	2:27598097:C_T	rs4665972	2	27598097	C	T	0.607275	390270	-0.0529254	0.001262	0	-0.0531329	0.001244	0	0.000117267	0.0001374	0.3933	0.988132	2	1880	2:26924018_28661371
TG-ln	3:170727739:A_T	rs5402	3	170727739	T	A	0.878942	390270	-0.0134273	0.001884	1.04e-12	-0.0134521	0.001857	4.298e-13	0.000173583	0.000204	0.3949	0.9853	92	135	3:170572112_170759494
TG-ln	19:4969199:A_C	rs58324296	19	4969199	C	A	0.352339	390270	-0.00704826	0.00129	4.642e-08	-0.00711413	0.001272	2.255e-08	0.000118965	0.0001401	0.3958	0.990578	208	1	19:4969199_4969199
TG-ln	18:21102840:C_CTGGG	rs563297725	18	21102840	CTGGG	C	0.496008	390270	-0.00795926	0.001221	6.996e-11	-0.00825075	0.001206	7.866e-12	0.000109967	0.0001332	0.409	0.998328	125	86	18:20997201_21165409
TG-ln	13:31007805:A_C	rs149778057	13	31007805	A	C	0.670717	390270	0.00874193	0.001363	1.417e-10	0.00863885	0.001346	1.397e-10	0.000121633	0.0001488	0.4136	0.907603	127	45	13:30989792_31017268
TG-ln	10:63702572:A_C	rs55767272	10	63702572	C	A	0.0659157	390270	-0.0155715	0.002464	2.62e-10	-0.0156801	0.002432	1.129e-10	0.000217316	0.0002682	0.4178	0.993486	132	5	10:63657706_63958112
TG-ln	2:48962291:G_T	rs17326656	2	48962291	G	T	0.761422	390270	-0.00917418	0.001445	2.195e-10	-0.00908557	0.001427	1.929e-10	0.000126313	0.0001572	0.4218	0.991687	130	8	2:48962291_48997707
TG-ln	21:40715947:A_G	rs9980890	21	40715947	A	G	0.530572	390270	0.00680964	0.001222	2.496e-08	0.00645829	0.001205	8.437e-08	0.000106141	0.000133	0.4247	0.998182	194	21	21:40627020_40718518
TG-ln	15:63793238:G_T	rs11635675	15	63793238	G	T	0.34294	390270	0.0139316	0.001286	2.431e-27	0.013995	0.001271	3.501e-28	0.000110893	0.0001401	0.4287	0.997975	40	486	15:63329128_64181604
TG-ln	22:46616839:C_CA	rs112936777	22	46616839	C	CA	0.768125	390270	-0.00896776	0.00147	1.05e-09	-0.00934423	0.001451	1.186e-10	0.000126137	0.0001596	0.4293	0.964947	146	148	22:46593935_46752307
TG-ln	11:66182450:C_T	rs72940579	11	66182450	T	C	0.341145	390270	-0.00722001	0.001319	4.405e-08	-0.00716946	0.001302	3.686e-08	0.000112336	0.0001439	0.435	0.976832	207	1	11:66182450_66182450
TG-ln	1:98476958:C_T	rs9727941	1	98476958	C	T	0.165756	390270	0.0114686	0.001648	3.415e-12	0.0116239	0.001631	1.028e-12	0.000140162	0.00018	0.4362	0.995861	101	275	1:98298371_98562260
TG-ln	13:50565104:A_ACT	13:50565104_ACT_A	13	50565104	A	ACT	0.0199925	390270	-0.0301305	0.004445	1.213e-11	-0.0300289	0.004311	3.253e-12	0.00035671	0.0004714	0.4492	0.959236	109	9	13:50237255_51193971
TG-ln	6:52629980:A_G	rs6458867	6	52629980	G	A	0.644318	390270	-0.0099583	0.00128	7.144e-15	-0.0104201	0.001264	1.7e-16	0.000104952	0.0001392	0.451	0.997314	72	169	6:52613276_52738427
TG-ln	18:60845884:C_T	rs12454712	18	60845884	C	T	0.376493	390270	-0.00692193	0.001258	3.769e-08	-0.00670265	0.001241	6.585e-08	0.000100047	0.0001366	0.4638	1	202	1	18:60845884_60845884
TG-ln	11:48693639:C_T	rs140874911	11	48693639	C	T	0.931353	390270	-0.0143281	0.002444	4.553e-09	-0.0147433	0.002422	1.149e-09	0.00019286	0.0002662	0.4688	0.997887	166	23	11:48489360_49352645
TG-ln	8:126475770:A_G	rs6999569	8	126475770	G	A	0.47321	390270	-0.0463734	0.001235	0	-0.0464349	0.001215	0	9.49519e-05	0.0001338	0.4779	0.998593	4	422	8:126351023_126681869
TG-ln	7:72856269:A_G	rs2240466	7	72856269	G	A	0.876339	390270	0.0632869	0.001856	0	0.0633718	0.001797	0	0.00013679	0.0001983	0.4904	1	3	1002	7:71256489_73798974
TG-ln	2:203073734:T_TAAA	rs372813416	2	203073734	T	TAAA	0.882427	390270	-0.0112918	0.001913	3.594e-09	-0.0119814	0.001886	2.134e-10	0.000143192	0.0002078	0.4909	0.987741	162	142	2:203037846_203447875
TG-ln	10:52573772:C_T	rs41274050	10	52573772	C	T	0.989952	390270	-0.053028	0.006125	4.831e-18	-0.0515732	0.006134	4.185e-17	0.000459662	0.0006705	0.493	1	56	5	10:52573772_52718339
TG-ln	4:77412140:A_G	rs13146355	4	77412140	A	G	0.456291	390270	0.0074139	0.001223	1.336e-09	0.00716302	0.001206	2.869e-09	9.11861e-05	0.000133	0.493	1	152	41	4:77365164_77414988
TG-ln	6:107437166:C_T	rs62427982	6	107437166	C	T	0.676199	390270	0.00716139	0.001313	4.912e-08	0.00718095	0.001295	2.939e-08	9.74057e-05	0.0001426	0.4946	0.990941	210	1	6:107437166_107437166
TG-ln	17:57866165:T_TAA	rs549473515	17	57866165	TAA	T	0.220758	390270	0.00828534	0.001486	2.489e-08	0.00811934	0.001469	3.235e-08	0.000108364	0.0001617	0.5028	0.97888	193	17	17:57860150_57913849
TG-ln	16:29994922:C_T	rs3814883	16	29994922	C	T	0.516161	390270	-0.00727084	0.001226	3.001e-09	-0.00750432	0.001207	5.12e-10	8.86947e-05	0.0001326	0.5037	0.991582	161	6	16:29994922_30014564
TG-ln	3:142655290:A_G	rs12638256	3	142655290	A	G	0.4654	390270	0.00691013	0.001228	1.846e-08	0.00714106	0.001212	3.794e-09	8.89499e-05	0.0001332	0.5043	0.994814	187	7	3:142649110_142669092
TG-ln	15:57154952:A_T	rs138751626	15	57154952	A	T	0.923797	390270	-0.0144024	0.002304	4.103e-10	-0.0147081	0.002284	1.193e-10	0.000167048	0.0002524	0.508	0.995481	139	22	15:56988059_57567650
TG-ln	19:50016759:C_T	rs142385484	19	50016759	C	T	0.852118	390270	0.0126036	0.001751	6.2e-13	0.0124474	0.001725	5.381e-13	0.000120225	0.0001902	0.5273	0.971535	90	48	19:49970793_50103252
TG-ln	9:92202495:C_T	rs10797119	9	92202495	T	C	0.463169	390270	-0.00811024	0.00123	4.241e-11	-0.00803053	0.001213	3.556e-11	8.36681e-05	0.0001336	0.5311	0.991088	121	161	9:92154055_92230747
TG-ln	4:157703932:A_G	rs6816767	4	157703932	G	A	0.22395	390270	-0.00878001	0.001464	2.024e-09	-0.00845416	0.001441	4.404e-09	9.38413e-05	0.0001578	0.5522	0.996537	158	93	4:157614725_157742691
TG-ln	17:17471374:T_TAC	rs386795933	17	17471374	T	TAC	0.939451	390270	-0.0208016	0.002567	5.314e-16	-0.0206728	0.00255	5.13e-16	0.000166997	0.0002812	0.5526	0.993904	66	157	17:17422608_17723843
TG-ln	5:140990478:T_TA	5:140990478_TA_T	5	140990478	TA	T	0.780656	390270	-0.00818548	0.001483	3.425e-08	-0.00838069	0.001466	1.089e-08	9.45361e-05	0.000161	0.5571	0.989986	200	1	5:140990478_140990478
TG-ln	17:1618363:C_T	rs11078597	17	1618363	C	T	0.186233	390270	0.0106201	0.001568	1.247e-11	0.0107239	0.001551	4.723e-12	9.99915e-05	0.0001708	0.5582	1	110	42	17:1618262_1655605
TG-ln	8:18272377:C_T	rs4921913	8	18272377	T	C	0.779159	390270	-0.0203909	0.001485	6.604e-43	-0.019867	0.001473	1.853e-41	9.43273e-05	0.0001623	0.5611	0.999714	25	257	8:17791218_18291590
TG-ln	15:66872325:C_T	rs2218181	15	66872325	T	C	0.645359	390270	-0.00833526	0.001276	6.494e-11	-0.00804797	0.001261	1.722e-10	7.75391e-05	0.0001387	0.5763	0.999893	124	15	15:66872114_66884987
TG-ln	11:64018104:A_AC	rs71468663	11	64018104	A	AC	0.953445	390270	-0.0334991	0.002939	4.32e-30	-0.0329675	0.002933	2.546e-29	0.000179562	0.0003243	0.5798	0.993414	35	75	11:63843031_64820283
TG-ln	1:93858292:A_G	rs1365297	1	93858292	A	G	0.815523	390270	0.00901112	0.001579	1.143e-08	0.00890649	0.00156	1.123e-08	9.4121e-05	0.0001718	0.5837	0.998678	181	15	1:93814825_93861582
TG-ln	17:64210580:A_C	rs1801689	17	64210580	C	A	0.0298165	390270	-0.0340822	0.003592	2.365e-21	-0.0337156	0.003449	1.454e-22	0.000205962	0.0003786	0.5864	1	47	16	17:63939900_64378442
TG-ln	15:102067841:C_T	rs8025505	15	102067841	C	T	0.744187	390270	-0.0101447	0.001405	5.278e-13	-0.0103812	0.001384	6.384e-14	8.28552e-05	0.0001528	0.5876	0.991724	89	11	15:102065008_102070335
TG-ln	1:154251259:A_T	rs12749691	1	154251259	T	A	0.302768	390270	-0.00988825	0.001351	2.46e-13	-0.00976131	0.001333	2.415e-13	7.90362e-05	0.0001466	0.5897	0.97359	85	12	1:154239334_154260361
TG-ln	6:43757896:A_C	rs998584	6	43757896	A	C	0.481674	390270	0.0213971	0.001226	3.483e-68	0.0215738	0.00121	4.032e-71	7.08073e-05	0.0001335	0.596	0.994768	16	73	6:43694598_43829941
TG-ln	11:14708619:A_G	rs558528882	11	14708619	G	A	0.998099	390270	0.109346	0.01525	7.551e-13	0.104736	0.01445	4.216e-13	0.000776356	0.001557	0.6181	0.864387	91	45	11:14133432_15120965
TG-ln	11:62378221:A_G	rs11231161	11	62378221	G	A	0.371667	390270	0.00835932	0.001277	5.935e-11	0.00823419	0.001262	6.875e-11	6.81107e-05	0.0001395	0.6253	1	123	67	11:62309787_62418921
TG-ln	11:10673739:C_T	rs4909945	11	10673739	T	C	0.310203	390270	-0.00802921	0.001336	1.835e-09	-0.0078523	0.001317	2.52e-09	7.06966e-05	0.0001451	0.6261	1	156	11	11:10664033_10675738
TG-ln	3:37099025:C_CT	3:37099025_CT_C	3	37099025	C	CT	0.492123	390270	-0.00693636	0.001251	2.922e-08	-0.00684474	0.001233	2.803e-08	6.26637e-05	0.0001357	0.6443	0.953704	197	2	3:37017387_37099025
TG-ln	12:4384844:G_T	rs76895963	12	4384844	T	G	0.979113	390270	0.0445973	0.004706	2.621e-21	0.0444965	0.004567	1.995e-22	0.000232697	0.0005046	0.6447	0.822161	48	3	12:4316171_4384844
TG-ln	1:54877103:C_T	rs213494	1	54877103	C	T	0.349696	390270	-0.00847296	0.001283	3.999e-11	-0.00856438	0.001265	1.286e-11	6.32996e-05	0.000139	0.6489	0.995339	120	25	1:54844913_54890956
TG-ln	3:4763301:A_G	rs9812100	3	4763301	A	G	0.484896	390270	-0.0072009	0.001223	3.923e-09	-0.00691066	0.001206	1.009e-08	5.95329e-05	0.0001332	0.6548	0.99675	164	15	3:4753712_4765955
TG-ln	14:64236191:C_T	rs12880341	14	64236191	C	T	0.158433	390270	0.0112987	0.001679	1.725e-11	0.0112698	0.001654	9.392e-12	7.86387e-05	0.000182	0.6657	0.991044	112	19	14:64229211_64241914
TG-ln	11:61557803:C_T	rs102275	11	61557803	C	T	0.351868	390270	0.0268576	0.001294	9.434e-96	0.0267574	0.001283	1.233e-96	6.12179e-05	0.0001417	0.6658	1	12	252	11:61414010_61685790
TG-ln	6:130357553:A_G	rs9388767	6	130357553	A	G	0.696488	390270	0.00925689	0.00133	3.423e-12	0.00884412	0.001312	1.571e-11	6.10973e-05	0.0001443	0.672	0.997854	102	110	6:130324570_130422098
TG-ln	16:950007:C_T	rs12924608	16	950007	C	T	0.390796	390270	-0.00690757	0.001258	4.009e-08	-0.00710499	0.001239	9.762e-09	5.64024e-05	0.0001364	0.6792	0.986836	204	1	16:950007_950007
TG-ln	8:59388565:C_T	rs2081687	8	59388565	C	T	0.663397	390270	-0.0135186	0.001304	3.371e-25	-0.0130957	0.001288	2.846e-24	5.83132e-05	0.0001421	0.6815	1	41	258	8:59307236_59567885
TG-ln	2:43490619:A_T	rs58839393	2	43490619	A	T	0.839374	390270	-0.00923355	0.001683	4.113e-08	-0.00890861	0.001669	9.413e-08	7.43231e-05	0.0001842	0.6866	0.983819	205	1	2:43490619_43490619
TG-ln	5:90255685:A_G	rs7704653	5	90255685	G	A	0.722229	390270	0.00836827	0.001379	1.299e-09	0.00825721	0.001358	1.207e-09	5.95663e-05	0.0001495	0.6903	0.978675	151	20	5:90191468_90257244
TG-ln	7:44197583:G_T	rs2070971	7	44197583	G	T	0.863081	390270	-0.0145246	0.001786	4.156e-16	-0.0143298	0.001763	4.286e-16	7.62854e-05	0.0001936	0.6936	0.992001	64	98	7:44182598_44267538
TG-ln	12:69732105:C_T	rs4761234	12	69732105	C	T	0.485058	390270	-0.00746934	0.001225	1.081e-09	-0.00721129	0.001206	2.248e-09	5.22627e-05	0.000133	0.6943	0.995051	147	49	12:69628360_69790495
TG-ln	10:101912194:C_T	rs1408579	10	101912194	T	C	0.499715	390270	0.00688371	0.00122	1.656e-08	0.00658673	0.001204	4.459e-08	5.15554e-05	0.0001328	0.6978	0.999916	186	3	10:101912064_101924418
TG-ln	12:46215895:C_T	rs35763453	12	46215895	T	C	0.940759	390270	-0.0153624	0.002659	7.584e-09	-0.0148925	0.002611	1.173e-08	0.000110606	0.0002876	0.7005	0.94689	176	37	12:46124413_46294908
TG-ln	19:49259529:A_G	rs838133	19	49259529	G	A	0.549051	390270	-0.0121083	0.001269	1.421e-21	-0.0121907	0.001253	2.227e-22	5.27247e-05	0.0001377	0.7018	0.94188	46	149	19:49168942_49279628
TG-ln	1:205236233:A_C	rs4951182	1	205236233	A	C	0.551728	390270	-0.00684411	0.001233	2.847e-08	-0.0066164	0.001216	5.352e-08	4.95029e-05	0.000134	0.7118	0.997007	196	2	1:205236233_205254971
TG-ln	1:51149820:A_AG	rs112108602	1	51149820	A	AG	0.910045	390270	0.0131356	0.002144	9.009e-10	0.0132681	0.002108	3.091e-10	8.36421e-05	0.000232	0.7184	0.99316	144	438	1:50828316_51532590
TG-ln	5:118729327:A_G	rs1045242	5	118729327	G	A	0.271414	390270	-0.0113196	0.001381	2.507e-16	-0.0110584	0.001357	3.756e-16	5.29439e-05	0.0001498	0.7238	0.990926	63	52	5:118676878_118790002
TG-ln	5:67714246:A_G	rs4976033	5	67714246	G	A	0.401275	390270	0.00986879	0.001262	5.343e-15	0.00988632	0.001248	2.302e-15	4.76813e-05	0.0001374	0.7285	0.973332	69	1	5:67714246_67714246
TG-ln	8:10644101:C_G	rs7821812	8	10644101	C	G	0.207164	390270	0.0176657	0.001523	4.091e-31	0.0179724	0.001512	1.454e-32	5.71366e-05	0.0001664	0.7313	0.998278	32	5348	8:8088230_11896335
TG-ln	11:13361524:C_T	rs6486122	11	13361524	T	C	0.690811	390270	0.0103202	0.001336	1.134e-14	0.0103264	0.001319	4.819e-15	4.92724e-05	0.0001452	0.7343	1	75	36	11:13267867_13370535
TG-ln	19:4139440:C_T	rs7260465	19	4139440	T	C	0.262	390270	-0.00840375	0.001403	2.075e-09	-0.00868367	0.001383	3.392e-10	4.84766e-05	0.0001527	0.7509	0.983239	159	38	19:4135702_4153659
TG-ln	7:17287269:A_T	rs6968865	7	17287269	A	T	0.36974	390270	-0.00870028	0.001256	4.299e-12	-0.00859392	0.001241	4.289e-12	4.33674e-05	0.0001372	0.7519	1	103	7	7:17281007_17307847
TG-ln	15:61960302:A_T	rs12440800	15	61960302	A	T	0.745431	390270	-0.00851796	0.001409	1.48e-09	-0.00857057	0.001394	7.765e-10	4.82402e-05	0.0001533	0.753	0.991607	153	15	15:61947055_61960302
TG-ln	9:86481873:A_C	rs28712486	9	86481873	C	A	0.770049	390270	0.010015	0.001454	5.736e-12	0.0104145	0.001431	3.417e-13	4.90725e-05	0.0001577	0.7557	0.991536	104	115	9:86334743_86694759
TG-ln	12:122630909:A_G	rs1043763	12	122630909	A	G	0.7972	390270	-0.00866041	0.001546	2.117e-08	-0.00840461	0.001528	3.806e-08	5.20124e-05	0.0001684	0.7574	0.964663	189	4	12:122630909_122635983
TG-ln	3:24520283:A_G	rs6792725	3	24520283	A	G	0.307095	390270	0.00852646	0.001363	3.952e-10	0.00895908	0.001343	2.547e-11	4.39622e-05	0.000148	0.7664	0.939956	136	1	3:24520283_24520283
TG-ln	1:230301811:G_T	rs11122450	1	230301811	T	G	0.387477	390270	0.0251252	0.001257	8.091e-89	0.025077	0.001242	1.198e-90	4.02866e-05	0.0001372	0.769	0.998509	13	203	1:230143511_230436175
TG-ln	10:103946480:C_G	rs75398587	10	103946480	G	C	0.0700423	390270	-0.0139498	0.002397	5.913e-09	-0.0136011	0.002338	6.015e-09	7.56881e-05	0.0002587	0.7698	0.993934	170	21	10:103877902_104175649
TG-ln	6:127454893:A_G	rs72959041	6	127454893	G	A	0.949973	390270	-0.0321343	0.002845	1.406e-29	-0.031718	0.002829	3.596e-29	9.15827e-05	0.0003133	0.7701	0.970336	36	589	6:126600100_127532807
TG-ln	4:103188709:C_T	rs13107325	4	103188709	C	T	0.925362	390270	-0.0155101	0.002327	2.621e-11	-0.0142831	0.002293	4.694e-10	7.28346e-05	0.0002525	0.773	1	116	5	4:103001649_103198082
TG-ln	2:37075013:A_T	rs1861435	2	37075013	T	A	0.575025	390270	0.00763126	0.001242	8.137e-10	0.00775825	0.001224	2.33e-10	3.76774e-05	0.0001344	0.7792	0.996223	143	12	2:37066018_37134092
TG-ln	16:72097827:C_T	rs3794695	16	72097827	C	T	0.811503	390270	-0.0133878	0.001563	1.053e-17	-0.0134778	0.001544	2.574e-18	4.68975e-05	0.0001702	0.7829	0.995994	57	127	16:71877000_72912880
TG-ln	5:57614022:C_T	rs37537	5	57614022	T	C	0.409561	390270	0.00705088	0.001246	1.511e-08	0.00727968	0.001232	3.455e-09	3.68931e-05	0.0001357	0.7857	0.993705	185	11	5:57567840_57636145
TG-ln	7:76036364:A_G	rs6465120	7	76036364	A	G	0.508132	390270	0.00711273	0.001224	6.175e-09	0.00704069	0.001207	5.484e-09	3.53698e-05	0.0001328	0.79	0.999143	172	4	7:75614777_76044896
TG-ln	5:78503744:C_CA	rs35039341	5	78503744	CA	C	0.352153	390270	-0.00759481	0.001307	6.245e-09	-0.00777747	0.001289	1.621e-09	3.59489e-05	0.0001423	0.8006	0.952891	174	77	5:78416416_78628979
TG-ln	17:41926126:C_T	rs72836561	17	41926126	T	C	0.0319305	390270	0.0724765	0.003475	1.355e-96	0.0722383	0.003495	6.628e-95	9.69556e-05	0.0003854	0.8014	1	11	315	17:40571284_42373124
TG-ln	20:569164:C_T	rs151235402	20	569164	T	C	0.0161578	390270	0.0291837	0.004946	3.632e-09	0.0287553	0.004949	6.243e-09	0.000136948	0.0005447	0.8015	0.957091	163	2	20:569164_571467
TG-ln	14:100765823:C_T	rs61993685	14	100765823	T	C	0.922459	390270	0.0130411	0.002278	1.041e-08	0.0125535	0.002239	2.051e-08	6.19689e-05	0.0002475	0.8023	1	179	4	14:100665096_100765823
TG-ln	22:28807625:C_T	rs134551	22	28807625	T	C	0.336578	390270	-0.00714217	0.001293	3.293e-08	-0.00716996	0.001275	1.88e-08	3.19448e-05	0.0001408	0.8205	0.99767	199	3	22:28807625_28902039
TG-ln	2:121347612:C_G	rs11688682	2	121347612	G	C	0.728949	390270	0.00850225	0.001428	2.645e-09	0.00845239	0.001407	1.91e-09	3.45102e-05	0.0001552	0.8241	0.93302	160	3	2:121308660_121347612
TG-ln	1:221001142:A_C	rs61830291	1	221001142	A	C	0.903234	390270	-0.0162409	0.002077	5.38e-15	-0.0166034	0.00204	3.997e-16	4.85203e-05	0.0002238	0.8283	1	70	24	1:220975414_221270965
TG-ln	7:15905325:C_T	rs10243434	7	15905325	C	T	0.586053	390270	-0.00794758	0.001282	5.592e-10	-0.00770555	0.001265	1.131e-09	2.99797e-05	0.0001393	0.8297	0.941038	140	10	7:15903147_15913588
TG-ln	22:38599767:C_G	rs4820323	22	38599767	G	C	0.581221	390270	0.0115142	0.001238	1.411e-20	0.011657	0.00122	1.205e-21	2.87692e-05	0.0001342	0.8302	0.999003	50	315	22:38505347_39152412
TG-ln	11:47275064:A_G	rs10838681	11	47275064	A	G	0.267994	390270	-0.0143369	0.001393	7.888e-25	-0.0142362	0.001374	3.81e-25	3.22405e-05	0.0001517	0.8317	1	43	723	11:45777525_47987630
TG-ln	12:124505444:C_T	rs863750	12	124505444	C	T	0.395562	390270	-0.0155713	0.001252	1.582e-35	-0.0154231	0.001233	6.896e-36	2.71547e-05	0.000136	0.8417	0.995094	30	478	12:123151911_124634713
TG-ln	19:41754430:A_G	rs35538872	19	41754430	A	G	0.00767512	390270	-0.0432294	0.007463	6.929e-09	-0.0449691	0.007368	1.038e-09	0.000143488	0.0008043	0.8584	0.883788	175	2	19:41754430_41806550
TG-ln	8:25464670:G_T	rs73221948	8	25464670	G	T	0.708796	390270	-0.0102459	0.001413	4.168e-13	-0.0104206	0.001396	8.237e-14	2.56746e-05	0.0001539	0.8675	0.921819	87	3	8:25464656_25464690
TG-ln	11:68603346:C_T	rs11228377	11	68603346	T	C	0.402313	390270	0.00797033	0.00126	2.54e-10	0.0078397	0.001244	2.912e-10	2.18555e-05	0.0001369	0.8732	1	131	39	11:68562328_68620874
TG-ln	19:8429323:A_G	rs116843064	19	8429323	G	A	0.98062	390270	0.114616	0.004444	1.042e-146	0.114638	0.004252	3.934e-160	6.96233e-05	0.0004664	0.8813	1	8	239	19:7892931_8658744
TG-ln	6:139835423:G_T	rs71562509	6	139835423	T	G	0.592804	390270	-0.0144201	0.001246	5.861e-31	-0.0142888	0.001232	4.297e-31	1.95734e-05	0.0001359	0.8855	0.995383	33	76	6:139813283_139844673
TG-ln	17:74281391:C_T	rs77244849	17	74281391	T	C	0.683735	390270	0.0083385	0.00132	2.641e-10	0.00802753	0.001301	6.857e-10	2.04654e-05	0.0001433	0.8864	0.990198	133	4	17:74267235_74281391
TG-ln	10:115798895:A_G	rs2773469	10	115798895	G	A	0.734923	390270	-0.00971257	0.001388	2.58e-12	-0.00952926	0.001369	3.426e-12	1.71175e-05	0.0001511	0.9098	0.992104	100	7	10:115782377_115814806
TG-ln	20:45599090:C_G	rs55966194	20	45599090	G	C	0.284079	390270	-0.00928561	0.001354	6.924e-12	-0.00930725	0.001333	2.901e-12	1.58872e-05	0.0001469	0.9139	0.998821	105	35	20:45526660_45606853
TG-ln	2:119752450:A_C	rs77631110	2	119752450	A	C	0.984746	390270	-0.0282859	0.005031	1.879e-08	-0.0282147	0.004955	1.236e-08	5.88654e-05	0.0005488	0.9146	0.990097	188	7	2:119752450_119765280
TG-ln	7:17941865:G_GT	rs781006834	7	17941865	G	GT	0.344565	390270	0.00928111	0.001306	1.188e-12	0.00929025	0.001293	6.627e-13	1.4262e-05	0.0001424	0.9202	0.972933	93	159	7:17811797_17971224
TG-ln	20:32188142:C_T	rs149142833	20	32188142	C	T	0.844022	390270	-0.00934722	0.001697	3.646e-08	-0.00900808	0.001673	7.286e-08	1.7446e-05	0.0001848	0.9248	0.980979	201	1	20:32188142_32188142
TG-ln	8:72459889:A_G	rs13269725	8	72459889	G	A	0.0793552	390270	0.0175649	0.002282	1.396e-14	0.0175848	0.002258	6.82e-15	2.34043e-05	0.0002487	0.925	0.997969	76	235	8:71565356_72531601
TG-ln	11:118396331:A_T	rs1064939	11	118396331	T	A	0.0226024	390270	-0.0280091	0.004205	2.719e-11	-0.0269621	0.004073	3.606e-11	3.43435e-05	0.0004463	0.9387	0.979203	117	6	11:118194647_118399100
TG-ln	9:107661129:A_C	rs2244278	9	107661129	A	C	0.119777	390270	-0.0142925	0.001883	3.231e-14	-0.0142562	0.001853	1.42e-14	1.56595e-05	0.0002039	0.9388	0.995248	81	9	9:107653426_107672365
TG-ln	9:1033773:C_G	rs1567353	9	1033773	C	G	0.691553	390270	-0.00771524	0.001326	5.958e-09	-0.00765562	0.001309	4.951e-09	1.09768e-05	0.0001442	0.9393	0.99339	171	13	9:1032567_1040617
TG-ln	10:74714177:G_T	rs3829126	10	74714177	G	T	0.90631	390270	-0.0122921	0.0021	4.845e-09	-0.0119573	0.002082	9.256e-09	1.51015e-05	0.0002296	0.9475	0.993151	167	3	10:74710484_74714177
TG-ln	16:4677604:A_C	rs12921195	16	4677604	A	C	0.139443	390270	0.0112348	0.001825	7.476e-10	0.0107205	0.001802	2.714e-09	1.28809e-05	0.0001996	0.9485	0.930446	142	38	16:4488191_4677607
TG-ln	4:100508556:A_G	rs2035816	4	100508556	A	G	0.917425	390270	0.015116	0.002221	1.006e-11	0.0148715	0.002197	1.298e-11	1.54608e-05	0.0002426	0.9492	0.998611	108	67	4:100007188_100660909
TG-ln	18:56118358:C_T	rs41292412	18	56118358	T	C	0.0122436	390270	0.0345705	0.005646	9.162e-10	0.0325542	0.00567	9.394e-09	3.51907e-05	0.0006206	0.9548	0.964241	145	2	18:56089858_56118358
TG-ln	17:46197755:A_G	rs10775406	17	46197755	A	G	0.239055	390270	-0.00977571	0.001431	8.438e-12	-0.0100792	0.001411	9.026e-13	8.32646e-06	0.0001557	0.9573	0.999976	107	137	17:46113822_46319476
TG-ln	2:21231524:A_G	rs676210	2	21231524	G	A	0.795429	390270	0.0372403	0.001519	9.279e-133	0.0375787	0.0015	1.517e-138	7.45994e-06	0.0001652	0.964	1	9	538	2:20347893_21546793
TG-ln	2:227099180:C_T	rs2943645	2	227099180	C	T	0.353398	390270	-0.0205553	0.001283	8.849e-58	-0.0206783	0.001265	4.161e-60	5.43773e-06	0.0001392	0.9688	1	17	503	2:226831907_227249312
TG-ln	17:26694861:A_G	rs704	17	26694861	G	A	0.524993	390270	0.00680241	0.001222	2.602e-08	0.00677653	0.001205	1.887e-08	4.94253e-06	0.000133	0.9704	1	195	1	17:26694861_26694861
TG-ln	5:53304991:C_T	rs80138475	5	53304991	C	T	0.886742	390270	-0.013588	0.001935	2.173e-12	-0.0135108	0.001916	1.776e-12	1.33654e-06	0.0002113	0.995	0.993262	99	141	5:53271420_53503097
Weight	2:633053:A_AC	rs143684747	2	633053	A	AC	0.171082	371541	-0.817122	0.05092	5.911e-58	-0.818442	0.05018	8.464e-60	0.0271353	0.005161	1.461e-07	0.989282	3	519	2:356387_710112
Weight	16:53800954:C_T	rs1421085	16	53800954	T	C	0.597463	371541	-1.0222	0.03882	8.466e-153	-1.02268	0.03921	5.391e-150	0.0192214	0.004008	1.623e-06	1	1	334	16:53428157_53909185
Weight	19:45392254:C_T	rs6857	19	45392254	C	T	0.82816	371541	0.331504	0.05047	5.104e-11	0.334135	0.05028	3.03e-11	0.0233709	0.005132	5.268e-06	0.996307	118	11	19:45386467_45413234
Weight	6:50816887:G_T	rs72892910	6	50816887	G	T	0.829038	371541	-0.588006	0.05079	5.354e-31	-0.587719	0.05139	2.749e-30	0.0237058	0.005277	7.042e-06	0.995413	12	476	6:50343586_51825622
Weight	1:177889480:A_G	rs543874	1	177889480	A	G	0.792287	371541	-0.658469	0.04703	1.528e-44	-0.659434	0.04769	1.728e-43	0.0200964	0.004893	4.006e-05	1	6	253	1:177770097_177992892
Weight	1:74989125:C_CT	rs45556631	1	74989125	CT	C	0.564498	371541	-0.237675	0.03856	7.126e-10	-0.237662	0.03867	7.951e-10	0.0130908	0.003952	0.0009252	0.994382	154	59	1:74977277_75014538
Weight	5:87682877:C_G	rs7442885	5	87682877	G	C	0.210161	371541	-0.411229	0.04689	1.784e-18	-0.411205	0.04654	9.965e-19	0.0156368	0.004781	0.001074	0.994955	36	143	5:87440497_88139622
Weight	11:8690718:C_T	rs11042030	11	8690718	C	T	0.274514	371541	-0.286609	0.04274	1.998e-11	-0.286424	0.0427	1.976e-11	0.0131268	0.004362	0.00262	0.995014	106	51	11:8440969_8694830
Weight	4:102708997:A_C	rs7377083	4	102708997	C	A	0.568993	371541	-0.241051	0.03868	4.628e-10	-0.242444	0.03878	4.072e-10	0.0117868	0.00396	0.002915	0.983313	147	4	4:102708997_103198082
Weight	16:4014282:C_G	rs2238435	16	4014282	C	G	0.38454	371541	-0.379287	0.03927	4.565e-22	-0.379389	0.0392	3.716e-22	0.0117224	0.004011	0.003475	0.995808	25	57	16:4005873_4043980
Weight	18:57829135:C_T	rs6567160	18	57829135	T	C	0.766601	371541	-0.93527	0.04492	2.89e-96	-0.935499	0.04555	9.676e-94	0.0132801	0.004658	0.004356	0.998875	2	617	18:57715608_58718193
Weight	3:49959570:C_CA	3:49959570_CA_C	3	49959570	CA	C	0.474226	371541	-0.339363	0.03859	1.443e-18	-0.339039	0.03855	1.427e-18	0.0110182	0.003946	0.005236	0.975981	34	369	3:49642946_50248954
Weight	3:25110415:A_T	rs7619139	3	25110415	T	A	0.411313	371541	-0.288586	0.03882	1.052e-13	-0.288968	0.03881	9.623e-14	0.0110279	0.003982	0.005616	0.992689	68	40	3:25077259_25141824
Weight	6:154333183:C_T	rs9478496	6	154333183	T	C	0.835668	371541	-0.286598	0.05161	2.81e-08	-0.287046	0.05197	3.332e-08	0.0146317	0.005321	0.00596	0.992769	233	9	6:154333183_154368786
Weight	4:45186139:A_G	rs10938398	4	45186139	G	A	0.566718	371541	-0.403868	0.0385	9.477e-26	-0.403338	0.03853	1.217e-25	0.0108659	0.003955	0.006008	0.995822	19	28	4:45164637_45330751
Weight	2:100744341:G_T	rs80133484	2	100744341	T	G	0.118771	371541	0.362921	0.05906	8.003e-10	0.362544	0.05938	1.024e-09	0.0161775	0.006075	0.007746	0.997587	161	54	2:100734471_100894887
Weight	21:40309436:C_G	rs13047416	21	40309436	G	C	0.376104	371541	-0.221784	0.03927	1.63e-08	-0.222002	0.03922	1.514e-08	0.010615	0.004006	0.008048	0.99159	221	2	21:40288577_40309436
Weight	1:66434743:A_G	rs7519259	1	66434743	G	A	0.469433	371541	-0.224518	0.03842	5.092e-09	-0.224848	0.03848	5.14e-09	0.0101294	0.003941	0.01016	0.991971	191	29	1:66392467_66478840
Weight	7:77827064:G_GA	rs3840590	7	77827064	GA	G	0.353014	371541	-0.230109	0.0402	1.036e-08	-0.23034	0.04011	9.328e-09	0.0105874	0.004128	0.01033	0.976658	206	1	7:77827064_77827064
Weight	1:218609702:A_G	rs6684205	1	218609702	A	G	0.713933	371541	-0.254526	0.04221	1.639e-09	-0.254549	0.04223	1.656e-09	0.0110826	0.004324	0.01037	1	166	39	1:218591623_218635079
Weight	5:170532727:G_GA	rs34497482	5	170532727	G	GA	0.29066	371541	-0.24459	0.04282	1.119e-08	-0.244654	0.04258	9.134e-09	0.0106553	0.004356	0.01443	0.95794	209	26	5:170288922_170559580
Weight	8:135578636:C_CAAAAAAAAAAAAA	rs558657497	8	135578636	C	CAAAAAAAAAAAAA	0.499131	371541	0.287206	0.0382	5.518e-14	0.287388	0.03822	5.527e-14	0.00934802	0.003904	0.01665	0.990747	66	153	8:135550073_135844738
Weight	5:172755066:A_C	rs148833559	5	172755066	C	A	0.998574	371541	-2.87751	0.5037	1.114e-08	-2.91663	0.5337	4.642e-08	0.132071	0.05582	0.01797	1	208	2	5:172753555_172755066
Weight	11:27712381:A_G	rs1013402	11	27712381	A	G	0.678404	371541	-0.442334	0.04072	1.722e-27	-0.442041	0.0408	2.335e-27	0.00970001	0.004171	0.02004	0.999428	16	212	11:27455582_27748493
Weight	1:154994978:G_T	rs76798800	1	154994978	G	T	0.732579	371541	-0.32696	0.04314	3.461e-14	-0.326646	0.04343	5.453e-14	0.0103131	0.004444	0.02032	0.996398	63	19	1:154974619_156049877
Weight	10:104733275:G_GT	rs144452309	10	104733275	GT	G	0.852649	371541	-0.360426	0.05786	4.698e-10	-0.358509	0.05841	8.367e-10	0.0134967	0.005985	0.02414	0.858444	148	207	10:104487871_104960464
Weight	8:10810250:C_T	rs60240827	8	10810250	T	C	0.486029	371541	-0.229735	0.03826	1.909e-09	-0.229855	0.03829	1.934e-09	0.00882925	0.00392	0.02431	0.990229	169	40	8:10580550_11031472
Weight	3:141105570:A_G	rs724016	3	141105570	A	G	0.553274	371541	-0.531275	0.03833	1.121e-43	-0.532198	0.03838	1.019e-43	0.00885397	0.003933	0.02437	1	7	230	3:141033481_141338641
Weight	2:25389224:A_G	rs934778	2	25389224	A	G	0.678793	371541	-0.246825	0.04082	1.479e-09	-0.246437	0.0409	1.68e-09	0.00938412	0.004177	0.02466	1	165	132	2:25082273_25389224
Weight	7:103416541:A_C	rs12375196	7	103416541	C	A	0.57624	371541	-0.280775	0.03872	4.115e-13	-0.28116	0.03873	3.91e-13	0.00884253	0.003972	0.02598	0.988681	76	13	7:103416295_103449555
Weight	3:42418446:A_G	rs28350	3	42418446	G	A	0.820882	371541	-0.288251	0.04998	8.031e-09	-0.289643	0.05018	7.805e-09	0.0111308	0.005125	0.02987	0.98951	204	27	3:42305131_42427957
Weight	13:28011963:A_G	rs1218822	13	28011963	G	A	0.338494	371541	-0.270763	0.04021	1.659e-11	-0.270142	0.04017	1.764e-11	0.00879648	0.004094	0.03165	0.999132	103	87	13:27957113_28111185
Weight	1:78450517:A_C	rs34517439	1	78450517	C	A	0.875071	371541	-0.824201	0.05845	3.694e-45	-0.823477	0.05926	6.634e-44	0.012662	0.006079	0.03726	0.972082	5	449	1:77557339_79062751
Weight	8:77224420:C_T	rs200119412	8	77224420	T	C	0.44149	371541	-0.261687	0.03856	1.146e-11	-0.262157	0.03844	9.119e-12	0.00815193	0.003929	0.038	0.988452	99	196	8:76499260_77246607
Weight	2:218280418:G_T	rs1118151	2	218280418	T	G	0.277771	371541	-0.309276	0.04271	4.46e-13	-0.309125	0.04258	3.867e-13	0.00898349	0.004375	0.04003	0.992568	77	115	2:218250156_218369772
Weight	16:9225494:A_G	rs12933086	16	9225494	A	G	0.728361	371541	-0.255304	0.04283	2.518e-09	-0.254834	0.04279	2.595e-09	0.00890497	0.00439	0.0425	1	173	22	16:9183900_9228945
Weight	1:72754314:C_T	rs61765651	1	72754314	T	C	0.192238	371541	-0.424856	0.04844	1.769e-18	-0.424049	0.04806	1.104e-18	0.00991209	0.004902	0.04316	0.999377	35	345	1:72512988_72959039
Weight	12:66327632:A_G	rs10878349	12	66327632	G	A	0.511226	371541	-0.425032	0.03821	9.661e-29	-0.425819	0.03828	9.698e-29	0.00790546	0.00392	0.04375	0.994282	14	80	12:66249479_66389968
Weight	14:29681138:C_G	rs9788550	14	29681138	C	G	0.247843	371541	-0.302456	0.04419	7.639e-12	-0.302179	0.04407	7.033e-12	0.00909547	0.004512	0.04384	0.991816	94	48	14:29677727_29770707
Weight	12:110046698:C_T	rs17608150	12	110046698	C	T	0.919591	371541	-0.391528	0.0701	2.337e-08	-0.390572	0.07033	2.8e-08	0.0142631	0.007217	0.0481	0.995675	229	2	12:110046698_110051985
Weight	16:15145252:C_T	rs55727637	16	15145252	T	C	0.303979	371541	-0.229426	0.04145	3.115e-08	-0.228917	0.04129	2.953e-08	0.00831151	0.004224	0.04909	0.997298	239	7	16:15142768_15177695
Weight	11:47434986:A_G	rs2293576	11	47434986	A	G	0.331769	371541	-0.262657	0.04041	8.083e-11	-0.263082	0.04025	6.309e-11	0.0080921	0.004118	0.04939	0.996327	125	250	11:47422861_47943419
Weight	19:8670147:C_T	rs62621197	19	8670147	T	C	0.0364623	371541	-0.657216	0.1052	4.188e-10	-0.658219	0.1046	3.147e-10	0.0209672	0.01072	0.05043	0.930316	145	2	19:8637832_8670147
Weight	11:64048912:C_T	rs477895	11	64048912	T	C	0.836527	371541	0.292717	0.05139	1.228e-08	0.29322	0.05125	1.056e-08	0.0102035	0.005223	0.05076	1	213	13	11:64024048_64110932
Weight	7:2867557:A_AT	rs3837080	7	2867557	A	AT	0.703062	371541	0.453533	0.04166	1.324e-27	0.454783	0.04141	4.608e-28	0.00823762	0.004249	0.05252	0.997464	15	360	7:2740802_2930941
Weight	5:153541904:G_T	rs1428120	5	153541904	T	G	0.573485	371541	-0.23803	0.03849	6.257e-10	-0.238683	0.03849	5.584e-10	0.00748439	0.003923	0.05644	0.999721	151	27	5:153358226_153559626
Weight	12:90221127:T_TA	12:90221127_TA_T	12	90221127	TA	T	0.746059	371541	0.286819	0.04449	1.142e-10	0.285839	0.04439	1.198e-10	0.00867288	0.004555	0.0569	0.964803	128	122	12:89726027_90228900
Weight	19:47569003:A_G	rs3810291	19	47569003	G	A	0.323068	371541	-0.380579	0.04063	7.422e-21	-0.380808	0.04045	4.809e-21	0.00788402	0.004148	0.05733	1	28	104	19:47542060_47724564
Weight	20:25195509:A_G	rs6050446	20	25195509	A	G	0.033281	371541	-0.626728	0.1066	4.111e-09	-0.62728	0.1046	2.003e-09	0.0204979	0.01081	0.05791	0.982909	187	5	20:25195509_25590744
Weight	15:99230263:A_G	rs1319859	15	99230263	G	A	0.322793	371541	-0.254474	0.04065	3.848e-10	-0.254419	0.04056	3.537e-10	0.00785053	0.004149	0.05849	0.996669	142	25	15:99222920_99289638
Weight	13:54104968:C_T	rs4477562	13	54104968	C	T	0.871743	371541	-0.474562	0.05728	1.179e-16	-0.474647	0.05751	1.536e-16	0.0110866	0.005879	0.05932	0.982961	44	15	13:54064981_54107583
Weight	14:91499131:G_GA	14:91499131_GA_G	14	91499131	GA	G	0.397833	371541	-0.223055	0.03965	1.856e-08	-0.222971	0.03959	1.786e-08	0.0074291	0.004049	0.06656	0.95958	223	1	14:91499131_91499131
Weight	12:50263148:A_G	rs7132908	12	50263148	G	A	0.615842	371541	-0.471321	0.03918	2.48e-33	-0.470377	0.0395	1.061e-32	0.00735315	0.004043	0.06895	1	10	206	12:50169070_50292478
Weight	16:2160503:G_T	rs71385734	16	2160503	G	T	0.169081	371541	-0.422388	0.05114	1.455e-16	-0.421845	0.0509	1.161e-16	0.00947014	0.005247	0.07111	0.987644	46	151	16:2087658_2294890
Weight	9:28414625:C_T	rs17770336	9	28414625	C	T	0.676196	371541	-0.30847	0.04055	2.802e-14	-0.308448	0.04065	3.271e-14	0.00747059	0.004149	0.07177	0.999764	62	45	9:28410683_28434181
Weight	9:94187247:C_T	rs3811125	9	94187247	T	C	0.275189	371541	-0.275615	0.04264	1.022e-10	-0.275073	0.04241	8.815e-11	0.00764704	0.004343	0.07825	0.995779	127	19	9:94168678_94188856
Weight	3:171969077:C_G	rs7652177	3	171969077	C	G	0.495388	371541	-0.22203	0.0381	5.625e-09	-0.22103	0.03801	6.039e-09	0.00672811	0.003889	0.0836	1	193	5	3:171924883_171969077
Weight	14:94023972:A_G	rs6575340	14	94023972	G	A	0.36268	371541	-0.284498	0.03965	7.176e-13	-0.284912	0.03949	5.432e-13	0.0068965	0.004034	0.08738	0.994537	81	249	14:93699003_94192032
Weight	16:29994922:C_T	rs3814883	16	29994922	C	T	0.516474	371541	-0.453591	0.03827	2.085e-32	-0.452866	0.03837	3.717e-32	0.00638736	0.003923	0.1034	0.991528	11	593	16:29878161_31378235
Weight	15:73227249:A_G	rs7171864	15	73227249	G	A	0.339521	371541	-0.268103	0.04032	2.939e-11	-0.267513	0.04017	2.739e-11	0.00657102	0.004124	0.1111	0.989979	111	65	15:73082240_73322940
Weight	5:95711605:A_C	rs55838622	5	95711605	A	C	0.753876	371541	-0.332634	0.0457	3.379e-13	-0.332435	0.04605	5.254e-13	0.0074831	0.00471	0.1121	0.9359	74	62	5:95527057_95765413
Weight	20:34025756:A_G	rs143384	20	34025756	G	A	0.402093	371541	0.475586	0.03873	1.173e-34	0.476417	0.03862	5.855e-35	0.00624364	0.003945	0.1135	1	8	1690	20:31916110_35604110
Weight	7:76632736:C_G	rs3748126	7	76632736	G	C	0.813602	371541	-0.361568	0.05069	9.803e-13	-0.360452	0.05096	1.513e-12	0.00812906	0.005193	0.1175	0.928226	82	153	7:76500308_76814053
Weight	13:79580919:A_G	rs1441264	13	79580919	G	A	0.407984	371541	-0.24315	0.03948	7.361e-10	-0.243277	0.03949	7.242e-10	0.00623627	0.004044	0.123	0.957533	157	4	13:79580674_79590413
Weight	16:20380004:C_G	rs4780885	16	20380004	C	G	0.499112	371541	-0.256764	0.03815	1.694e-11	-0.256553	0.03805	1.558e-11	0.00597293	0.003903	0.126	0.99694	104	79	16:19904344_20402499
Weight	7:93219190:C_G	rs6465389	7	93219190	G	C	0.639647	371541	-0.267034	0.03961	1.56e-11	-0.267027	0.03979	1.943e-11	0.006129	0.004053	0.1305	0.996289	102	187	7:93082708_93323303
Weight	4:25355782:A_AAAG	4:25355782_AAAG_A	4	25355782	A	AAAG	0.224495	371541	-0.274008	0.0466	4.093e-09	-0.274992	0.04642	3.151e-09	0.00711461	0.004754	0.1345	0.959054	186	5	4:25342606_25408838
Weight	10:88008785:A_G	rs2814350	10	88008785	G	A	0.692774	371541	-0.231253	0.04206	3.832e-08	-0.231419	0.04218	4.107e-08	0.00643631	0.004328	0.137	0.956729	244	1	10:88008785_88008785
Weight	1:219668252:A_C	rs1538742	1	219668252	A	C	0.570057	371541	-0.23729	0.0387	8.729e-10	-0.237181	0.03877	9.489e-10	0.00584516	0.003976	0.1416	0.99088	162	98	1:219622596_219790137
Weight	12:56497903:C_T	rs3759094	12	56497903	C	T	0.662777	371541	0.251502	0.04032	4.44e-10	0.250195	0.04023	5.005e-10	0.00601625	0.004113	0.1435	0.994477	146	5	12:56358712_56508409
Weight	6:143186572:G_GA	6:143186572_GA_G	6	143186572	GA	G	0.509163	371541	0.225006	0.03828	4.157e-09	0.224518	0.03831	4.609e-09	0.00572051	0.00391	0.1435	0.990598	188	5	6:143185557_143187255
Weight	2:26941484:C_CT	rs56355301	2	26941484	CT	C	0.524317	371541	-0.231428	0.03848	1.807e-09	-0.23144	0.03835	1.598e-09	0.00570962	0.003925	0.1457	0.985816	167	32	2:26937669_26957737
Weight	6:130374461:A_T	rs7740107	6	130374461	A	T	0.735723	371541	-0.422561	0.04322	1.418e-22	-0.421619	0.04343	2.757e-22	0.00637556	0.004422	0.1493	0.998583	24	163	6:130321899_130460244
Weight	1:110154688:C_T	rs17024393	1	110154688	T	C	0.974113	371541	-0.852892	0.1206	1.499e-12	-0.857053	0.1232	3.468e-12	0.0178743	0.01259	0.1556	0.99113	86	16	1:110078255_110216436
Weight	12:46752872:C_CA	12:46752872_CA_C	12	46752872	C	CA	0.579369	371541	0.230642	0.03911	3.706e-09	0.231058	0.03923	3.851e-09	0.00559994	0.004022	0.1638	0.971387	185	74	12:46691105_46848115
Weight	11:69445969:A_G	rs2930973	11	69445969	A	G	0.523765	371541	-0.235408	0.03817	6.933e-10	-0.235654	0.0382	6.871e-10	0.00538562	0.003908	0.1681	0.99573	152	22	11:69303727_69449076
Weight	17:5288179:A_T	rs10792	17	5288179	T	A	0.297886	371541	0.229062	0.04167	3.872e-08	0.228491	0.04175	4.431e-08	0.0058146	0.004271	0.1734	0.998535	245	1	17:5288179_5288179
Weight	16:24824248:A_G	rs11642954	16	24824248	G	A	0.805194	371541	0.323253	0.04813	1.87e-11	0.322716	0.04787	1.569e-11	0.00655422	0.004895	0.1806	0.997376	105	122	16:24698903_24879963
Weight	15:79434040:C_T	rs4778918	15	79434040	C	T	0.422596	371541	-0.21932	0.03846	1.176e-08	-0.218785	0.03845	1.266e-08	0.00525885	0.003943	0.1822	0.99854	212	12	15:79384021_79441027
Weight	10:133978962:C_T	rs2172131	10	133978962	C	T	0.580239	371541	-0.224029	0.03855	6.209e-09	-0.223968	0.03868	7.013e-09	0.00530028	0.003976	0.1825	1	198	21	10:133978806_134007008
Weight	12:103651399:G_GA	rs35159593	12	103651399	GA	G	0.324082	371541	-0.242131	0.04085	3.072e-09	-0.242645	0.04087	2.899e-09	0.00558824	0.004203	0.1837	0.995015	177	32	12:103634961_103772777
Weight	18:56878362:A_G	rs1517036	18	56878362	A	G	0.165757	371541	-0.337307	0.05117	4.352e-11	-0.337457	0.05081	3.109e-11	0.00688879	0.00519	0.1844	0.99797	116	28	18:56876228_56883866
Weight	13:54691484:A_G	rs6561766	13	54691484	G	A	0.881199	371541	-0.331275	0.05955	2.652e-08	-0.330714	0.05978	3.16e-08	0.00808573	0.006164	0.1896	0.973517	231	1	13:54691484_54691484
Weight	12:4384844:G_T	rs76895963	12	4384844	T	G	0.979184	371541	-1.6663	0.1471	9.995e-30	-1.66618	0.1537	2.258e-27	0.0206181	0.0158	0.1918	0.820541	13	4	12:4328521_4384844
Weight	12:112059557:C_T	rs11065979	12	112059557	C	T	0.562912	371541	0.236475	0.03846	7.849e-10	0.235701	0.03842	8.544e-10	0.00513531	0.003949	0.1934	0.995582	159	11	12:112059557_112883476
Weight	12:116196322:A_G	rs12810788	12	116196322	G	A	0.201317	371541	-0.288039	0.04851	2.893e-09	-0.288381	0.04834	2.434e-09	0.0062882	0.004955	0.2044	0.955577	176	3	12:116196316_116450006
Weight	5:80811501:A_AT	5:80811501_AT_A	5	80811501	A	AT	0.235442	371541	-0.282302	0.04494	3.343e-10	-0.282994	0.04503	3.283e-10	0.00565604	0.00462	0.2209	0.994523	141	78	5:80735986_80969507
Weight	19:34304260:A_AT	rs60235724	19	34304260	A	AT	0.326228	371541	-0.22582	0.0408	3.117e-08	-0.225833	0.04072	2.916e-08	0.00510461	0.004183	0.2223	0.989264	240	12	19:34304260_34316705
Weight	21:46581798:C_T	rs394608	21	46581798	T	C	0.46085	371541	-0.217706	0.03814	1.147e-08	-0.217219	0.03809	1.181e-08	0.0047376	0.003887	0.2229	0.995512	210	8	21:46488959_46582564
Weight	1:23518524:C_T	rs605367	1	23518524	T	C	0.655907	371541	0.227552	0.04012	1.412e-08	0.227527	0.04012	1.423e-08	0.00489645	0.00412	0.2347	0.999009	217	79	1:23293972_23519477
Weight	18:2699273:C_CTATT	18:2699273_CTATT_C	18	2699273	CTATT	C	0.774812	371541	0.263555	0.04564	7.724e-09	0.263783	0.04547	6.559e-09	0.00545087	0.004635	0.2396	0.997187	203	55	18:2656989_2768163
Weight	12:120867798:A_G	rs76929617	12	120867798	G	A	0.039166	371541	-0.726567	0.09831	1.463e-13	-0.726151	0.09673	6.041e-14	0.0115941	0.009875	0.2404	0.994403	70	17	12:120384155_121089313
Weight	8:23388326:A_G	rs11779446	8	23388326	G	A	0.160576	371541	-0.32043	0.05199	7.107e-10	-0.320126	0.05157	5.379e-10	0.00609742	0.005255	0.2459	0.99168	153	25	8:23329985_23392733
Weight	12:41881053:A_AT	12:41881053_AT_A	12	41881053	A	AT	0.491058	371541	0.266196	0.03834	3.837e-12	0.26541	0.03845	5.127e-12	0.00454937	0.003924	0.2463	0.983621	89	199	12:41806260_41948196
Weight	7:121957582:A_T	rs28452470	7	121957582	T	A	0.632069	371541	-0.270297	0.0396	8.727e-12	-0.27018	0.0398	1.133e-11	0.00472641	0.004081	0.2468	0.990536	96	24	7:121954709_121967349
Weight	20:50951298:A_G	rs6096886	20	50951298	G	A	0.190075	371541	-0.402073	0.04845	1.055e-16	-0.401254	0.04823	8.824e-17	0.00559681	0.004916	0.2549	0.998656	43	321	20:50802118_51237903
Weight	10:22258152:C_CA	10:22258152_CA_C	10	22258152	CA	C	0.295215	371541	0.274214	0.0422	8.133e-11	0.274262	0.04233	9.194e-11	0.004849	0.004335	0.2633	0.97679	126	99	10:21820453_22298641
Weight	5:77401152:A_G	rs365352	5	77401152	G	A	0.75428	371541	0.314154	0.04416	1.125e-12	0.314994	0.044	8.148e-13	0.00503203	0.004507	0.2642	0.998896	84	199	5:77314312_77640190
Weight	8:126500031:C_G	rs28601761	8	126500031	G	C	0.419916	371541	0.27138	0.03896	3.288e-12	0.271175	0.03899	3.547e-12	0.00442901	0.003999	0.2681	0.976982	87	16	8:126476873_126506694
Weight	1:1866376:A_G	rs200090476	1	1866376	G	A	0.496496	371541	-0.238735	0.03985	2.08e-09	-0.238885	0.03991	2.152e-09	0.0045201	0.004087	0.2687	0.917755	170	19	1:1665613_1866376
Weight	6:164103661:C_T	rs4709744	6	164103661	T	C	0.694909	371541	-0.235308	0.04154	1.477e-08	-0.236221	0.04169	1.456e-08	0.00470866	0.00428	0.2713	0.993297	218	10	6:164095511_164133001
Weight	2:56106928:C_T	rs59985551	2	56106928	C	T	0.77512	371541	0.314893	0.04572	5.706e-12	0.314589	0.04544	4.418e-12	0.00509539	0.004643	0.2725	0.998911	93	52	2:55989737_56115469
Weight	19:46182304:A_T	rs10423928	19	46182304	A	T	0.193167	371541	-0.509476	0.04804	2.838e-26	-0.509094	0.04728	4.854e-27	0.0051402	0.004847	0.2889	1	18	18	19:46175046_46274553
Weight	3:85660399:G_GT	3:85660399_GT_G	3	85660399	G	GT	0.640111	371541	-0.295465	0.04022	2.041e-13	-0.295269	0.04025	2.206e-13	0.00432698	0.004122	0.2938	0.973772	72	714	3:85044736_85958954
Weight	13:59175727:A_C	rs9317002	13	59175727	C	A	0.486923	371541	-0.259714	0.03825	1.121e-11	-0.259864	0.03832	1.194e-11	0.00407913	0.003918	0.2978	0.983913	98	214	13:58472262_59299483
Weight	12:53873844:C_G	rs1049193	12	53873844	C	G	0.170638	371541	-0.28918	0.05061	1.108e-08	-0.289515	0.05025	8.358e-09	0.00533042	0.005144	0.3001	1	207	3	12:53831064_53873844
Weight	6:108927842:A_G	rs2764261	6	108927842	A	G	0.372015	371541	-0.401236	0.03952	3.22e-24	-0.40033	0.03936	2.669e-24	0.00416361	0.004027	0.3012	0.994147	22	110	6:108856378_109020332
Weight	6:152170247:A_G	rs3853252	6	152170247	G	A	0.545376	371541	-0.272524	0.03847	1.401e-12	-0.272311	0.03847	1.465e-12	0.00404362	0.003944	0.3052	0.988357	85	34	6:152110943_152171898
Weight	19:18834514:C_T	rs10404726	19	18834514	C	T	0.534015	371541	0.260353	0.03813	8.619e-12	0.26083	0.03816	8.18e-12	0.00399223	0.003909	0.3072	0.994878	95	51	19:18207397_18838014
Weight	17:1824305:A_C	rs4790292	17	1824305	A	C	0.15397	371541	-0.392318	0.05287	1.163e-13	-0.393117	0.05236	6e-14	0.00547283	0.005378	0.3089	0.993671	69	26	17:1820080_1866892
Weight	19:30286450:G_GA	rs569541320	19	30286450	G	GA	0.673297	371541	-0.380089	0.04109	2.235e-20	-0.379836	0.04116	2.775e-20	0.00428065	0.004212	0.3095	0.973355	30	90	19:30240852_30360629
Weight	11:72361883:C_T	rs341038	11	72361883	C	T	0.662155	371541	-0.228919	0.04034	1.389e-08	-0.228038	0.04049	1.785e-08	0.00419207	0.004148	0.3123	0.995364	216	29	11:72335322_72365669
Weight	5:141811345:A_G	rs153663	5	141811345	G	A	0.411535	371541	-0.216009	0.03869	2.357e-08	-0.215818	0.03852	2.103e-08	0.00395176	0.003942	0.3162	1	230	7	5:141798269_141811606
Weight	6:100629078:C_T	rs57989773	6	100629078	T	C	0.755524	371541	-0.255893	0.0457	2.148e-08	-0.256497	0.04605	2.549e-08	0.00470382	0.004709	0.3179	0.943115	227	2	6:100602753_100629078
Weight	14:33292743:A_C	rs2239647	14	33292743	C	A	0.550877	371541	-0.228823	0.03828	2.254e-09	-0.228921	0.03834	2.371e-09	0.00390377	0.003927	0.3202	0.998622	172	7	14:33292743_33303540
Weight	4:52818664:A_G	rs2102278	4	52818664	A	G	0.677725	371541	-0.239818	0.0408	4.163e-09	-0.240139	0.04083	4.082e-09	0.00404675	0.004183	0.3333	0.996185	189	135	4:52703265_52932979
Weight	14:61021891:A_G	rs1955695	14	61021891	G	A	0.62502	371541	-0.313408	0.03932	1.581e-15	-0.313711	0.03944	1.808e-15	0.00386239	0.004037	0.3387	0.997937	51	150	14:60789176_61108825
Weight	11:2813004:T_TG	rs149419928	11	2813004	TG	T	0.112829	371541	0.346403	0.06153	1.8e-08	0.346403	0.06166	1.933e-08	0.0060849	0.00637	0.3394	0.954767	222	1	11:2813004_2813004
Weight	7:70106061:C_T	rs2866719	7	70106061	T	C	0.370029	371541	0.247298	0.03956	4.067e-10	0.248054	0.03959	3.732e-10	0.00384084	0.004052	0.3432	0.991683	144	12	7:70038969_70106569
Weight	14:79899454:C_T	rs7141420	14	79899454	C	T	0.48502	371541	-0.368716	0.03829	6.055e-22	-0.368402	0.03825	5.949e-22	0.00363367	0.003917	0.3536	0.988693	26	159	14:79703248_80074162
Weight	3:185490184:A_G	rs73175572	3	185490184	A	G	0.888231	371541	-0.487714	0.06116	1.527e-15	-0.488038	0.06174	2.693e-15	0.00575398	0.006279	0.3595	0.978113	50	135	3:185259829_185846252
Weight	2:50743618:G_T	rs17536202	2	50743618	T	G	0.623757	371541	-0.219766	0.03955	2.752e-08	-0.220124	0.03968	2.893e-08	0.00355692	0.004064	0.3815	0.991196	232	3	2:50742419_50743618
Weight	10:126629608:A_G	rs72828952	10	126629608	G	A	0.423313	371541	-0.250539	0.03905	1.406e-10	-0.250922	0.03886	1.073e-10	0.00345885	0.003987	0.3857	0.968441	134	4	10:126629608_126684134
Weight	12:93968353:C_CT	rs148353066	12	93968353	CT	C	0.229634	371541	0.33344	0.04538	2.022e-13	0.332541	0.04554	2.835e-13	0.00400231	0.00466	0.3904	0.994747	71	53	12:93954065_93998321
Weight	7:92253972:A_G	rs10269774	7	92253972	G	A	0.675268	371541	-0.411892	0.04063	3.759e-24	-0.411972	0.04077	5.207e-24	0.00356282	0.004175	0.3935	0.998912	23	73	7:92176640_92408329
Weight	8:116659731:C_T	rs17716502	8	116659731	T	C	0.206776	371541	-0.396771	0.04733	5.182e-17	-0.396135	0.0471	4.096e-17	0.00410899	0.004818	0.3938	0.983243	40	466	8:116416131_116871682
Weight	4:20089011:A_G	rs4642249	4	20089011	G	A	0.891788	371541	-0.348121	0.06154	1.542e-08	-0.348562	0.06198	1.87e-08	0.00543671	0.006377	0.3939	0.991059	219	12	4:20089011_20213781
Weight	6:19839415:C_T	rs41271299	6	19839415	C	T	0.948031	371541	-0.702383	0.0859	2.926e-16	-0.700033	0.08631	5.015e-16	0.00744475	0.008825	0.3989	1	47	4	6:19724989_19839415
Weight	2:230705516:T_TA	rs759171552	2	230705516	TA	T	0.670332	371541	-0.253283	0.04183	1.401e-09	-0.254328	0.04197	1.363e-09	0.00361057	0.004297	0.4008	0.942839	164	93	2:230591356_230847856
Weight	2:67838685:C_G	rs2861690	2	67838685	C	G	0.611137	371541	0.239626	0.03914	9.26e-10	0.239435	0.03906	8.796e-10	0.00335737	0.004006	0.402	0.996974	163	9	2:67835722_67865965
Weight	16:69686676:C_CTTTTT	rs10530053	16	69686676	C	CTTTTT	0.409884	371541	-0.217973	0.03886	2.032e-08	-0.217315	0.03875	2.043e-08	0.00331182	0.003976	0.4049	0.994434	225	14	16:69568303_69750849
Weight	18:60845884:C_T	rs12454712	18	60845884	C	T	0.376085	371541	0.228565	0.03924	5.725e-09	0.228152	0.03925	6.156e-09	0.00332575	0.004017	0.4077	1	195	1	18:60845884_60845884
Weight	8:73440371:G_T	rs35957544	8	73440371	T	G	0.575916	371541	-0.329928	0.03856	1.171e-17	-0.329869	0.03859	1.252e-17	0.00325208	0.003938	0.4089	0.997785	38	67	8:73426274_73484807
Weight	4:145839264:A_G	rs4240326	4	145839264	G	A	0.549662	371541	-0.361475	0.03825	3.414e-21	-0.360573	0.03813	3.218e-21	0.00320918	0.003898	0.4104	0.999765	27	260	4:145491827_146175163
Weight	2:59294558:C_T	rs10172678	2	59294558	C	T	0.603156	371541	-0.294968	0.03901	3.981e-14	-0.29479	0.03926	5.938e-14	0.00330011	0.004037	0.4137	1	64	150	2:58760169_59335104
Weight	2:205375909:A_C	rs4482463	2	205375909	A	C	0.923531	371541	-0.47213	0.07202	5.534e-11	-0.472164	0.07282	8.918e-11	0.0060408	0.007459	0.418	0.990721	121	45	2:205362820_205466372
Weight	4:106215108:T_TC	4:106215108_TC_T	4	106215108	TC	T	0.59305	371541	0.255111	0.03899	6.055e-11	0.254802	0.03901	6.529e-11	0.00324044	0.004001	0.418	0.985192	122	61	4:106048360_106271522
Weight	7:74489486:C_T	rs6955671	7	74489486	T	C	0.54022	371541	-0.237112	0.03819	5.367e-10	-0.237122	0.03817	5.215e-10	0.00310108	0.003904	0.427	1	149	3	7:74097622_74489486
Weight	3:94038085:C_G	rs1454687	3	94038085	C	G	0.484544	371541	0.293475	0.0381	1.333e-14	0.292983	0.03807	1.399e-14	0.00300766	0.003895	0.4401	0.998418	58	435	3:93694217_94251069
Weight	4:28489339:A_T	rs73213484	4	28489339	T	A	0.139569	371541	-0.33804	0.055	7.951e-10	-0.338439	0.05452	5.397e-10	0.00423941	0.005564	0.4461	0.996172	160	20	4:28469440_28561990
Weight	1:184007119:C_T	rs3814333	1	184007119	T	C	0.316272	371541	0.2617	0.04125	2.23e-10	0.261928	0.04135	2.392e-10	0.00320837	0.004245	0.4497	0.990006	136	22	1:184006128_184035420
Weight	9:15550114:G_T	rs10120726	9	15550114	G	T	0.56001	371541	-0.225453	0.03853	4.892e-09	-0.226272	0.03864	4.757e-09	0.00296004	0.00396	0.4547	0.987461	190	106	9:15511799_16024386
Weight	5:139086651:A_T	rs2133561	5	139086651	A	T	0.387704	371541	0.302464	0.03951	1.923e-14	0.302816	0.03957	1.98e-14	0.0029869	0.004046	0.4603	0.978884	61	84	5:138913058_139101765
Weight	2:181514955:A_C	rs10209994	2	181514955	A	C	0.69427	371541	-0.26718	0.04159	1.324e-10	-0.267607	0.04172	1.417e-10	0.0031599	0.00428	0.4604	0.991197	133	63	2:181321102_181607751
Weight	12:1051867:C_T	rs12581771	12	1051867	C	T	0.796403	371541	-0.344693	0.04749	3.933e-13	-0.344013	0.04747	4.268e-13	0.00351525	0.004865	0.4699	0.987929	75	28	12:875653_1051867
Weight	1:201800511:G_T	rs2678204	1	201800511	T	G	0.657712	371541	-0.312938	0.04027	7.804e-15	-0.31383	0.04035	7.364e-15	0.00297303	0.004123	0.4708	0.99575	57	75	1:201768304_201887457
Weight	17:29206421:G_T	rs6505216	17	29206421	G	T	0.766189	371541	0.413618	0.04688	1.108e-18	0.414195	0.04661	6.33e-19	0.00340703	0.004745	0.4728	0.920512	33	360	17:29021580_29729250
Weight	1:112328245:C_T	rs653170	1	112328245	T	C	0.359373	371541	0.22047	0.03976	2.93e-08	0.219503	0.03983	3.571e-08	0.00292116	0.004071	0.4731	0.99701	235	1	1:112328245_112328245
Weight	11:43849913:C_T	rs9651614	11	43849913	T	C	0.646545	371541	-0.320423	0.04081	4.111e-15	-0.320189	0.041	5.752e-15	0.00299652	0.0042	0.4756	0.950842	54	151	11:43610528_43883280
Weight	6:26184102:A_G	rs7766641	6	26184102	A	G	0.256665	371541	-0.531833	0.04375	5.335e-34	-0.532259	0.04346	1.728e-34	0.00315822	0.004452	0.4781	1	9	995	6:25684802_27493648
Weight	10:114754784:C_T	rs35198068	10	114754784	C	T	0.290994	371541	-0.243354	0.04185	6.09e-09	-0.243197	0.04156	4.85e-09	0.0030122	0.004267	0.4803	0.996942	197	13	10:114721237_114785424
Weight	1:39571992:G_T	rs72660086	1	39571992	G	T	0.211595	371541	0.308068	0.04684	4.78e-11	0.306654	0.04707	7.263e-11	0.00331985	0.004824	0.4913	0.994538	117	176	1:39551488_40058846
Weight	6:83430620:T_TG	6:83430620_TG_T	6	83430620	TG	T	0.477054	371541	0.230613	0.03849	2.082e-09	0.231421	0.03846	1.781e-09	0.00268443	0.00394	0.4956	0.983103	171	43	6:83330333_83433228
Weight	5:107478679:T_TATAATA	rs10623997	5	107478679	TATAATA	T	0.238891	371541	-0.267089	0.04602	6.508e-09	-0.267761	0.04579	5.006e-09	0.00319559	0.004701	0.4967	0.937904	200	16	5:107474430_107502323
Weight	1:62579891:G_T	rs12140153	1	62579891	T	G	0.0959201	371541	-0.542355	0.06644	3.279e-16	-0.54247	0.06554	1.27e-16	0.0044328	0.006664	0.5059	0.94917	48	29	1:62522284_62636581
Weight	14:25927832:A_G	rs12879423	14	25927832	G	A	0.680472	371541	0.314776	0.04102	1.665e-14	0.313877	0.04088	1.606e-14	0.0027103	0.004175	0.5163	0.988203	59	53	14:25925165_25965098
Weight	3:153910995:C_T	rs400529	3	153910995	T	C	0.529893	371541	0.263734	0.03823	5.283e-12	0.26418	0.03837	5.792e-12	0.00253292	0.003923	0.5185	0.995185	91	220	3:153657951_154090022
Weight	9:103100173:A_ATC	rs779728965	9	103100173	A	ATC	0.312644	371541	0.267258	0.04096	6.834e-11	0.26706	0.04109	8.091e-11	0.00271312	0.00421	0.5193	0.998358	123	110	9:103024920_103141037
Weight	18:40744790:A_C	rs1834144	18	40744790	A	C	0.37384	371541	-0.218345	0.03941	3.009e-08	-0.218325	0.03941	3.018e-08	0.00259876	0.004041	0.5202	0.995967	237	28	18:40732586_40750455
Weight	4:137083193:A_C	rs1296328	4	137083193	C	A	0.559351	371541	-0.255428	0.03849	3.227e-11	-0.255058	0.03854	3.622e-11	0.00252569	0.003952	0.5228	0.991561	112	77	4:136966779_137098470
Weight	11:67024534:C_T	rs7952436	11	67024534	C	T	0.916605	371541	0.610256	0.06885	7.722e-19	0.611382	0.06858	4.86e-19	0.00443219	0.007014	0.5274	1	32	77	11:65271832_67382429
Weight	5:176509193:C_T	rs244711	5	176509193	C	T	0.313998	371541	-0.27129	0.04403	7.23e-10	-0.271606	0.04389	6.098e-10	0.00283511	0.004498	0.5285	0.866937	155	1	5:176509193_176509193
Weight	14:103246470:A_G	rs3803286	14	103246470	G	A	0.666173	371541	-0.237587	0.04027	3.633e-09	-0.237835	0.04045	4.107e-09	0.00261175	0.004155	0.5296	0.998139	184	23	14:103246470_103278014
Weight	16:4946794:A_C	rs12596053	16	4946794	C	A	0.572641	371541	-0.306754	0.03859	1.879e-15	-0.306757	0.03874	2.403e-15	0.00244565	0.00397	0.5378	0.995483	52	94	16:4836155_4964076
Weight	1:190294726:C_T	rs815163	1	190294726	T	C	0.438358	371541	0.227556	0.0384	3.104e-09	0.227966	0.03856	3.389e-09	0.00228985	0.003952	0.5623	0.999282	178	52	1:190113977_190308834
Weight	17:76739141:A_G	rs11658134	17	76739141	A	G	0.51249	371541	-0.22569	0.03812	3.219e-09	-0.225571	0.03813	3.316e-09	0.00226113	0.003907	0.5628	0.993932	179	35	17:76661528_76799795
Weight	6:126090277:C_T	rs1159974	6	126090277	C	T	0.527145	371541	0.275263	0.03816	5.433e-13	0.275406	0.03821	5.708e-13	0.00226053	0.003921	0.5642	1	79	47	6:126040435_126122280
Weight	3:183976103:C_T	rs11546878	3	183976103	T	C	0.175323	371541	-0.37928	0.0502	4.191e-14	-0.379431	0.05013	3.743e-14	0.00290051	0.005116	0.5707	1	65	14	3:183944011_184044433
Weight	15:84439820:C_G	rs963690	15	84439820	G	C	0.316297	371541	-0.263268	0.04087	1.182e-10	-0.264238	0.04078	9.191e-11	0.00234085	0.00418	0.5754	0.997724	132	179	15:84266145_85088079
Weight	6:40362023:C_T	rs9471333	6	40362023	C	T	0.450312	371541	0.305626	0.03831	1.497e-15	0.30625	0.03843	1.604e-15	0.00212163	0.003928	0.5891	0.999063	49	25	6:40347895_40409243
Weight	16:73095430:A_AAC	rs747489841	16	73095430	A	AAC	0.64352	371541	-0.254005	0.04005	2.276e-10	-0.254017	0.0401	2.388e-10	0.00221148	0.004101	0.5898	0.983937	137	26	16:71579660_73097029
Weight	2:172791264:G_GT	rs369105175	2	172791264	G	GT	0.456754	371541	0.263983	0.0402	5.169e-11	0.264228	0.04023	5.121e-11	0.00220824	0.004099	0.5901	0.909223	119	155	2:172405591_172933248
Weight	1:149906413:C_T	rs11205303	1	149906413	C	T	0.40815	371541	0.290435	0.03883	7.467e-14	0.289806	0.03884	8.603e-14	0.00212438	0.003978	0.5933	1	67	4	1:149892872_149995265
Weight	17:7571752:G_T	rs78378222	17	7571752	G	T	0.0126877	371541	1.23524	0.1733	1.034e-12	1.23612	0.1774	3.228e-12	0.00960692	0.01826	0.5988	0.958979	83	11	17:7463102_7578671
Weight	1:33802817:A_G	rs55745410	1	33802817	A	G	0.646099	371541	0.263033	0.04011	5.457e-11	0.26253	0.04003	5.434e-11	0.00213344	0.004091	0.602	0.988994	120	221	1:32065385_33915751
Weight	12:17209445:A_C	rs10744145	12	17209445	C	A	0.485658	371541	0.211199	0.03816	3.127e-08	0.211032	0.03817	3.234e-08	0.00203128	0.003909	0.6034	0.996779	241	9	12:17196832_17233317
Weight	1:54728211:A_G	rs11581298	1	54728211	A	G	0.54478	371541	-0.21886	0.03836	1.16e-08	-0.218481	0.0383	1.167e-08	0.00203488	0.003934	0.605	0.997623	211	16	1:54726271_54734738
Weight	11:68224668:G_GGTT	rs528639030	11	68224668	G	GGTT	0.829924	371541	0.340471	0.05095	2.343e-11	0.341513	0.05076	1.722e-11	0.00266742	0.005199	0.6079	0.985831	108	113	11:68176803_68414000
Weight	1:11254006:A_AC	1:11254006_AC_A	1	11254006	A	AC	0.781424	371541	-0.338462	0.04696	5.7e-13	-0.338835	0.04705	5.948e-13	0.00241695	0.004802	0.6148	0.967912	80	274	1:11072117_11372913
Weight	10:99778226:A_G	rs2439823	10	99778226	A	G	0.452711	371541	-0.252778	0.0383	4.114e-11	-0.253439	0.03838	4.019e-11	0.00196796	0.003932	0.6168	0.99242	115	12	10:99762693_99798234
Weight	5:75003678:C_T	rs2307111	5	75003678	C	T	0.39322	371541	-0.418043	0.03903	9.069e-27	-0.417642	0.039	9.191e-27	0.00196075	0.003986	0.6228	1	17	928	5:74276898_75146775
Weight	15:41915973:A_ATTTTT	15:41915973_ATTTTT_A	15	41915973	A	ATTTTT	0.849401	371541	-0.296614	0.05358	3.099e-08	-0.297219	0.05394	3.594e-08	0.00265418	0.005517	0.6304	0.982055	238	1	15:41915973_41915973
Weight	10:102626510:G_T	rs61873510	10	102626510	T	G	0.328108	371541	0.318796	0.04155	1.674e-14	0.318314	0.0416	1.991e-14	0.00197949	0.004241	0.6406	0.952117	60	69	10:102359760_102746231
Weight	7:75050086:C_T	rs236660	7	75050086	T	C	0.428985	371541	-0.275335	0.03994	5.418e-12	-0.275119	0.03979	4.692e-12	0.00187787	0.004081	0.6454	0.925654	92	62	7:75023850_75196531
Weight	3:41308348:C_T	rs11707955	3	41308348	C	T	0.473404	371541	0.227044	0.03841	3.387e-09	0.227239	0.0384	3.255e-09	0.00179469	0.003935	0.6483	0.98338	182	22	3:41222586_41308687
Weight	20:43536455:C_T	rs8356	20	43536455	C	T	0.73231	371541	-0.284346	0.04288	3.33e-11	-0.284189	0.04299	3.848e-11	0.0020032	0.004403	0.6491	0.99908	113	35	20:43503276_43544528
Weight	3:88097699:A_AAAT	3:88097699_AAAT_A	3	88097699	A	AAAT	0.125247	371541	-0.373142	0.0579	1.155e-10	-0.371852	0.05713	7.58e-11	0.00263222	0.00584	0.6522	0.988321	129	429	3:88022834_88366351
Weight	10:124144124:C_CAA	10:124144124_CAA_C	10	124144124	CAA	C	0.530084	371541	-0.216759	0.03813	1.314e-08	-0.216788	0.03803	1.199e-08	0.00170699	0.003884	0.6603	0.995766	215	37	10:124127990_124198585
Weight	14:23789955:A_G	rs34074573	14	23789955	A	G	0.836449	371541	-0.305068	0.05131	2.764e-09	-0.304494	0.05197	4.665e-09	0.00231224	0.005328	0.6643	1	175	5	14:23774916_23794843
Weight	17:78757626:A_G	rs11150745	17	78757626	A	G	0.681122	371541	0.318345	0.04084	6.413e-15	0.318468	0.04071	5.152e-15	0.00177633	0.004162	0.6695	0.995205	55	168	17:78449948_79093822
Weight	6:41903798:A_C	rs33966734	6	41903798	C	A	0.98668	371541	1.32864	0.1685	3.141e-15	1.33097	0.1642	5.324e-16	0.00700256	0.0165	0.6713	0.974423	53	103	6:41715239_41978609
Weight	13:51121547:A_G	rs9535463	13	51121547	A	G	0.216107	371541	-0.388244	0.0462	4.352e-17	-0.387713	0.04615	4.389e-17	0.002001	0.004745	0.6733	0.997069	39	196	13:50237255_51170793
Weight	1:96940119:A_G	rs2181375	1	96940119	A	G	0.401357	371541	-0.280833	0.03888	5.063e-13	-0.280725	0.03875	4.367e-13	0.00167395	0.003974	0.6736	0.998867	78	358	1:96882671_97296935
Weight	7:50572709:A_T	rs4947584	7	50572709	T	A	0.348624	371541	0.267743	0.03998	2.137e-11	0.266854	0.03998	2.47e-11	0.00167374	0.004089	0.6823	0.994792	107	68	7:50474927_50683678
Weight	13:78447373:A_T	rs1924930	13	78447373	T	A	0.223898	371541	-0.269967	0.04566	3.373e-09	-0.26936	0.04569	3.743e-09	0.00179813	0.004675	0.7005	0.997021	181	73	13:78395696_78613586
Weight	17:65854602:C_T	rs55931203	17	65854602	C	T	0.812107	371541	-0.410166	0.04918	7.378e-17	-0.410541	0.04946	1.035e-16	0.00194056	0.005067	0.7017	0.979405	42	407	17:65800140_66098979
Weight	5:122699198:C_CTA	rs34732995	5	122699198	CTA	C	0.461983	371541	-0.342725	0.03824	3.142e-19	-0.342316	0.03816	2.972e-19	0.00148045	0.003893	0.7038	0.997821	31	237	5:122650049_122813029
Weight	3:10036668:C_CTAT	rs35891157	3	10036668	C	CTAT	0.343727	371541	-0.268352	0.04116	7.065e-11	-0.268773	0.04116	6.611e-11	0.00159473	0.004209	0.7048	0.952221	124	86	3:9975386_10179862
Weight	1:176811873:C_T	rs1044299	1	176811873	C	T	0.453556	371541	-0.218576	0.0384	1.256e-08	-0.218074	0.03839	1.339e-08	0.0014242	0.003926	0.7168	0.996443	214	9	1:176787749_176811873
Weight	3:61219865:G_T	rs6445198	3	61219865	T	G	0.416607	371541	-0.261695	0.03876	1.463e-11	-0.26114	0.0387	1.502e-11	0.00139354	0.003977	0.726	0.993986	101	214	3:61130247_61277928
Weight	2:229009299:C_T	rs4365451	2	229009299	T	C	0.659728	371541	-0.233063	0.04027	7.142e-09	-0.233068	0.04045	8.307e-09	0.00139847	0.004134	0.7352	0.998807	202	169	2:228971784_229017931
Weight	22:38607534:T_TG	rs11450220	22	38607534	T	TG	0.448736	371541	0.229739	0.03824	1.883e-09	0.229873	0.03831	1.969e-09	0.00123112	0.003931	0.7541	0.996546	168	39	22:38545942_38630287
Weight	2:36783599:C_T	rs17019087	2	36783599	C	T	0.368631	371541	0.261755	0.03955	3.614e-11	0.26191	0.03965	3.956e-11	0.00118201	0.004055	0.7706	1	114	108	2:36735024_36820390
Weight	4:49303827:A_G	rs56200348	4	49303827	A	G	0.705746	371541	-0.251144	0.04335	6.883e-09	-0.251214	0.04342	7.241e-09	0.00129321	0.004435	0.7706	0.927081	201	25	4:48995616_49322671
Weight	18:21126081:A_C	rs4800490	18	21126081	A	C	0.503189	371541	0.35377	0.03804	1.389e-20	0.35328	0.03813	1.929e-20	0.00111932	0.003911	0.7748	0.999546	29	302	18:20684070_21165409
Weight	7:71434369:C_T	rs4717623	7	71434369	C	T	0.739739	371541	0.279417	0.04336	1.159e-10	0.278479	0.04313	1.071e-10	0.00125637	0.004421	0.7763	1	130	47	7:71428960_71668345
[truncated: 42 more rows]

## Sheet: ST7 Sensitivity
Table S7. Sensitivity analyses for cohort and selection/survival effects. Genetic-by age interaction effects after adjusting for birth year. The table shows the 44 significant gene-age interaction index variants identified across the 8 traits and their association results in three sensitivity analyses: (i) their genetic main and interaction effects on the outcome after adjustment for birth year, …
[truncated: 46 more rows]

[truncated: 5 more sheets: ST8. ASI, ST9 Sensitivity GxBMI, ST10 FUMA tissues, ST11 Depict tissue, ST12 Forge2]
